# Supplementary material for: Extraction of semantic biomedical relations from text using conditional random fields
Source: BMC Bioinformatics. 2008 Apr 23;9:207. doi: 10.1186/1471-2105-9-207 (PMC2386138; doi:10.1186/1471-2105-9-207)
Supplement: Additional file 1 — Entrez Gene identifiers used in the gene-disease data set. This files contains a list of the 453 randomly selected Entrez Gene database entries for the creation of the gene-disease data set. [file 1471-2105-9-207-S1.csv]

10
10003
1002
10036
1005
10083
101
10112
10215
10253
1029
10346
10371
1045
10537
1081
11004
1102
11200
11281
1133
1161
1163
118
1211
1215
1234
1236
1244
1269
1282
1287
1290
1292
1293
1298
1356
1371
1374
1382
140549
1421
1442
1453
1471
1482
1490
1501
1508
1513
1523
155
1553
1557
1605
1622
1633
1638
1645
1677
1727
1734
1778
1788
1791
1800
1803
1812
1813
1825
1849
185
1855
1861
1890
1909
1917
1943
1958
1960
199
1996
2014
2022
2023
2029
2034
2054
2057
2069
208
2099
2131
2132
2163
2169
2177
2192
2197
2218
2224
2244
2253
2260
2262
2266
23098
23213
233
23300
23327
23532
2429
2477
2521
2528
2548
2582
25875
26085
26154
2641
2642
2643
26471
2649
265
2650
2661
2670
268
2690
2691
2693
2695
27043
2774
2784
2812
2821
2864
2878
2890
2896
2897
2911
2956
29766
2982
29883
29948
29969
3028
307
3046
3064
30811
3119
3123
3135
3156
3161
3162
317
3185
3213
323
3240
3241
3306
335
3350
3357
3364
338
3381
3423
3429
343
3440
3455
3460
3479
3487
351
3559
356
3570
3592
3605
3646
3655
3667
3690
3694
3732
3758
3759
3765
3779
3791
3795
3821
383
3845
3856
387129
3914
3925
393
3936
3963
4048
4053
4069
4131
4137
4155
4159
4192
4250
4287
4292
4295
4312
4314
4317
4340
4361
4488
4495
471
4502
4586
4601
4606
4624
4640
4644
4647
4719
474
4747
4760
4795
4803
4810
482
4831
4842
4869
488
4891
4893
4948
4950
5072
5077
5079
5111
5138
5173
5223
5251
5268
5320
5325
5446
5458
546
5465
5610
5617
5625
5641
5648
5660
5663
5699
5713
5715
5720
5722
580
5743
5744
5806
583
5837
5890
5891
590
5908
5925
596
5970
5971
5994
6013
6130
6146
617
6282
6284
6310
6312
6324
6331
6348
6349
6366
638
6383
6389
6391
6400
6403
64127
6422
643
6462
6469
6473
6477
648
6491
6496
6507
6521
655
6559
656
6567
657
6573
6582
672
6605
6649
6688
6693
6721
6754
6781
6817
6899
6927
6935
6997
701
7021
7030
7042
7045
7049
7077
7083
7095
7098
7112
712
7130
7132
7133
7153
7157
719
7204
7225
7258
7272
7292
7351
7361
7432
7449
7465
7494
7520
761
7779
7799
7857
7913
800
8050
8105
8148
8190
824
8310
8313
8314
842
8434
8456
84570
8475
8498
861
8611
8625
8626
864
8676
8701
8740
8741
8744
8766
8772
8793
882
8820
8848
885
9051
909
9098
9170
921
9227
9228
9252
931
9381
9409
941
9420
9473
9503
953
9563
9575
9581
9616
9656
9672
9687
969
973
9734
9774
983
9886
9928
9940
9962
9963
9965
9972
9982
999
