# Supplementary material for: Extraction of semantic biomedical relations from text using conditional random fields
Source: BMC Bioinformatics. 2008 Apr 23;9:207. doi: 10.1186/1471-2105-9-207 (PMC2386138; doi:10.1186/1471-2105-9-207)
Supplement: Additional file 3 — GeneRIF gene-disease graph. The gene-disease network extracted from the latest GeneRIF version with a total of 34758 semantic associations between 4939 unique genes and 1745 unique disease entities provided as a resource description framework (RDF) graph. [file 1471-2105-9-207-S3.zip]

Archive with 1 entries (1 files):
- gene_disease_net.rdf
