# Supplementary material for: Extraction of semantic biomedical relations from text using conditional random fields
Source: BMC Bioinformatics. 2008 Apr 23;9:207. doi: 10.1186/1471-2105-9-207 (PMC2386138; doi:10.1186/1471-2105-9-207)
Supplement: Additional file 3 — GeneRIF gene-disease graph. The gene-disease network extracted from the latest GeneRIF version with a total of 34758 semantic associations between 4939 unique genes and 1745 unique disease entities provided as a resource description framework (RDF) graph. [file 1471-2105-9-207-S3.zip › gene_disease_net.rdf]

<?xml version="1.0"?>

<!-- This rdf file is a representation of the noisy gene-disease associations 
extracted from 110.881 human geneRIF sentences (as of August 8th 2007) 
The mapping to the MeSH headings is not perfect and thus wrong mappings do 
occur. Nevertheless we hope that this gene-disease network is helpful for the research 
community. This file comes with no warranty.

The RDF triplets are organized as follows: 

	* Subject: entrez gene URI provided by bio2rdf (see http://bio2rdf.org/)
	* Predicate: one of our 5 predefined associations categories (see paper for details)
	* Object: MeSH URI provided by bio2rdf (see http://bio2rdf.org/)
	
	In addition, each association is marked with an ID, which is linked to the geneRIF from where
	the potential association was extracted. 
	 
Please feel free to contact us: 

Markus Bundschus *** bundschu@dbs.ifi.lmu.de
Mathaeus Dejori *** mathaeus.dejori@siemens.com


COPYRIGHT: Markus Bundschus, Mathaeus Dejori 2007

-->


<rdf:RDF xmlns:rdf="http://www.w3.org/1999/02/22-rdf-syntax-ns#"
         xmlns:association="http://www.semantic_assoctions/association#"
	 xmlns:found_in="http://www.found_in/found_in#">


<rdf:Description rdf:about="http://bio2rdf.org/geneid:90639">
</rdf:Description>


<!--  ************** END OF ENTREZ GENE: 90639**************  -->

<rdf:Description rdf:about="http://bio2rdf.org/geneid:10999">
</rdf:Description>


<!--  ************** END OF ENTREZ GENE: 10999**************  -->

<rdf:Description rdf:about="http://bio2rdf.org/geneid:63922">
</rdf:Description>


<!--  ************** END OF ENTREZ GENE: 63922**************  -->

<rdf:Description rdf:about="http://bio2rdf.org/geneid:63923">
<association:altered_expression rdf:ID="association1" rdf:resource="http://bio2rdf.org/mesh:Neoplasms"/>
</rdf:Description>

<rdf:Description rdf:about="#association1">
<found_in:geneRIF>The expression of tenascin-W is dependent on p38MAPK and JNK signaling pathways in mammary tumors.</found_in:geneRIF>
</rdf:Description>

<!--  ************** END OF ENTREZ GENE: 63923**************  -->

<rdf:Description rdf:about="http://bio2rdf.org/geneid:10991">
<association:altered_expression rdf:ID="association2" rdf:resource="http://bio2rdf.org/mesh:Glioma"/>
<association:altered_expression rdf:ID="association3" rdf:resource="http://bio2rdf.org/mesh:Glioma"/>
<association:any_relation rdf:ID="association4" rdf:resource="http://bio2rdf.org/mesh:Glioblastoma"/>
</rdf:Description>

<rdf:Description rdf:about="#association2">
<found_in:geneRIF>SNAT3 mRNA showed a 3-5 times stronger expression in gliomas than in metastases or control tissue, and was virtually absent from glioma cultures.</found_in:geneRIF>
</rdf:Description>
<rdf:Description rdf:about="#association3">
<found_in:geneRIF>SNAT3 mRNA showed a 3-5 times stronger expression in gliomas than in metastases or control tissue, and was virtually absent from glioma cultures.</found_in:geneRIF>
</rdf:Description>
<rdf:Description rdf:about="#association4">
<found_in:geneRIF>Native glioblastoma immunostained positively with anti-SNAT3 antibody.</found_in:geneRIF>
</rdf:Description>

<!--  ************** END OF ENTREZ GENE: 10991**************  -->

<rdf:Description rdf:about="http://bio2rdf.org/geneid:63924">
</rdf:Description>


<!--  ************** END OF ENTREZ GENE: 63924**************  -->

<rdf:Description rdf:about="http://bio2rdf.org/geneid:10992">
</rdf:Description>


<!--  ************** END OF ENTREZ GENE: 10992**************  -->

<rdf:Description rdf:about="http://bio2rdf.org/geneid:63925">
</rdf:Description>


<!--  ************** END OF ENTREZ GENE: 63925**************  -->

<rdf:Description rdf:about="http://bio2rdf.org/geneid:90627">
<association:altered_expression rdf:ID="association5" rdf:resource="http://bio2rdf.org/mesh:Stress"/>
<association:altered_expression rdf:ID="association6" rdf:resource="http://bio2rdf.org/mesh:Carcinoma, Hepatocellular"/>
</rdf:Description>

<rdf:Description rdf:about="#association5">
<found_in:geneRIF>has GAP activity specific for RhoA and Cdc42; inhibits the Rho mediated assembly of actin stress fibers in cultured cells and is underexpressed in hepatocellular carcinoma tissues</found_in:geneRIF>
</rdf:Description>
<rdf:Description rdf:about="#association6">
<found_in:geneRIF>has GAP activity specific for RhoA and Cdc42; inhibits the Rho mediated assembly of actin stress fibers in cultured cells and is underexpressed in hepatocellular carcinoma tissues</found_in:geneRIF>
</rdf:Description>

<!--  ************** END OF ENTREZ GENE: 90627**************  -->

<rdf:Description rdf:about="http://bio2rdf.org/geneid:63935">
</rdf:Description>


<!--  ************** END OF ENTREZ GENE: 63935**************  -->

<rdf:Description rdf:about="http://bio2rdf.org/geneid:2">
<association:negative_assoc rdf:ID="association7" rdf:resource="http://bio2rdf.org/mesh:Alzheimer Disease"/>
<association:genetic_variation rdf:ID="association8" rdf:resource="http://bio2rdf.org/mesh:Alzheimer Disease"/>
<association:genetic_variation rdf:ID="association9" rdf:resource="http://bio2rdf.org/mesh:Alzheimer Disease"/>
<association:altered_expression rdf:ID="association10" rdf:resource="http://bio2rdf.org/mesh:Prostatic Neoplasms"/>
<association:any_relation rdf:ID="association11" rdf:resource="http://bio2rdf.org/mesh:Alzheimer Disease"/>
<association:genetic_variation rdf:ID="association12" rdf:resource="http://bio2rdf.org/mesh:Alzheimer Disease"/>
<association:altered_expression rdf:ID="association13" rdf:resource="http://bio2rdf.org/mesh:Thromboembolism"/>
</rdf:Description>

<rdf:Description rdf:about="#association7">
<found_in:geneRIF>alpha2-M deletion polymorphism is probably not associated with functional deficiencies important in Alzheimer's disease pathology</found_in:geneRIF>
</rdf:Description>
<rdf:Description rdf:about="#association8">
<found_in:geneRIF>A2M-D allele played a weak Alzheimer disease protective role, and APOE-E4 and A2M-G alleles might act synergistically in Alzheimer disease risk for mainland Han Chinese.</found_in:geneRIF>
</rdf:Description>
<rdf:Description rdf:about="#association9">
<found_in:geneRIF>A2M-D allele played a weak Alzheimer disease protective role, and APOE-E4 and A2M-G alleles might act synergistically in Alzheimer disease risk for mainland Han Chinese.</found_in:geneRIF>
</rdf:Description>
<rdf:Description rdf:about="#association10">
<found_in:geneRIF>PAK-2 is activated in 1-LN prostate cancer cells by a proteinase inhibitor, alpha 2-macroglobulin</found_in:geneRIF>
</rdf:Description>
<rdf:Description rdf:about="#association11">
<found_in:geneRIF>A2M gene was suggested to be associated with Alzheimer's disease.</found_in:geneRIF>
</rdf:Description>
<rdf:Description rdf:about="#association12">
<found_in:geneRIF>In this proteins two amino acid polymorphisms (Ile/Val A--&gt;G) have been associated with an increased risk for Alzheimer's disease (AD) and the combination with CTSD-T allele seems to increase this risk.</found_in:geneRIF>
</rdf:Description>
<rdf:Description rdf:about="#association13">
<found_in:geneRIF>The risk of symptomatic thromboembolism was significantly increased with elevated alpha2MG levels.</found_in:geneRIF>
</rdf:Description>

<!--  ************** END OF ENTREZ GENE: 2**************  -->

<rdf:Description rdf:about="http://bio2rdf.org/geneid:1">
</rdf:Description>


<!--  ************** END OF ENTREZ GENE: 1**************  -->

<rdf:Description rdf:about="http://bio2rdf.org/geneid:9">
<association:genetic_variation rdf:ID="association14" rdf:resource="http://bio2rdf.org/mesh:Asthma"/>
<association:altered_expression rdf:ID="association15" rdf:resource="http://bio2rdf.org/mesh:Leukemia"/>
<association:any_relation rdf:ID="association16" rdf:resource="http://bio2rdf.org/mesh:Adenocarcinoma"/>
<association:any_relation rdf:ID="association17" rdf:resource="http://bio2rdf.org/mesh:Neoplasms"/>
<association:negative_assoc rdf:ID="association18" rdf:resource="http://bio2rdf.org/mesh:Stomach Neoplasms"/>
<association:altered_expression rdf:ID="association19" rdf:resource="http://bio2rdf.org/mesh:Stress"/>
<association:negative_assoc rdf:ID="association20" rdf:resource="http://bio2rdf.org/mesh:Breast Neoplasms"/>
<association:genetic_variation rdf:ID="association21" rdf:resource="http://bio2rdf.org/mesh:Breast Neoplasms"/>
<association:genetic_variation rdf:ID="association22" rdf:resource="http://bio2rdf.org/mesh:Lupus Erythematosus, Systemic"/>
<association:genetic_variation rdf:ID="association23" rdf:resource="http://bio2rdf.org/mesh:Prostatic Neoplasms"/>
<association:negative_assoc rdf:ID="association24" rdf:resource="http://bio2rdf.org/mesh:Liver Neoplasms"/>
<association:genetic_variation rdf:ID="association25" rdf:resource="http://bio2rdf.org/mesh:Spinal Dysraphism"/>
<association:genetic_variation rdf:ID="association26" rdf:resource="http://bio2rdf.org/mesh:Colorectal Neoplasms"/>
<association:genetic_variation rdf:ID="association27" rdf:resource="http://bio2rdf.org/mesh:Spinal Dysraphism"/>
<association:genetic_variation rdf:ID="association28" rdf:resource="http://bio2rdf.org/mesh:Lymphoma, Non-Hodgkin"/>
<association:any_relation rdf:ID="association29" rdf:resource="http://bio2rdf.org/mesh:Bladder Neoplasms"/>
<association:genetic_variation rdf:ID="association30" rdf:resource="http://bio2rdf.org/mesh:Neoplasms"/>
<association:negative_assoc rdf:ID="association31" rdf:resource="http://bio2rdf.org/mesh:Inflammatory Bowel Diseases"/>
<association:altered_expression rdf:ID="association32" rdf:resource="http://bio2rdf.org/mesh:Breast Neoplasms"/>
</rdf:Description>

<rdf:Description rdf:about="#association14">
<found_in:geneRIF>NAT1 genotype acts as a modifier of diisothionate exposure-associated asthma risk</found_in:geneRIF>
</rdf:Description>
<rdf:Description rdf:about="#association15">
<found_in:geneRIF>paclitaxel affected human leukemia HL-60 cells arylamine N-acetyltransferase (NAT) activity and DNA-2-aminofluorene adduct formation.</found_in:geneRIF>
</rdf:Description>
<rdf:Description rdf:about="#association16">
<found_in:geneRIF>NAT1*10 has increased risk of sporadic colorectal adenocarcinoma and significantly related to the later stage tumors, is not significantly related to the tumor location</found_in:geneRIF>
</rdf:Description>
<rdf:Description rdf:about="#association17">
<found_in:geneRIF>NAT1*10 has increased risk of sporadic colorectal adenocarcinoma and significantly related to the later stage tumors, is not significantly related to the tumor location</found_in:geneRIF>
</rdf:Description>
<rdf:Description rdf:about="#association18">
<found_in:geneRIF>It is unlikely that the NAT1*10 or NAT2 rapid/intermediate genotypes are related to stomach cancer risk.</found_in:geneRIF>
</rdf:Description>
<rdf:Description rdf:about="#association19">
<found_in:geneRIF>Oxidative stress and cellular redox status may regulate NAT1 activity and have important consequences with regard to drug biotransformation and cancer risk.</found_in:geneRIF>
</rdf:Description>
<rdf:Description rdf:about="#association20">
<found_in:geneRIF>genetic polymorphisms of NAT1 and NAT2 have no independent effect on breast cancer risk, but they modulate breast cancer risk in the presence of GSTM1 and GSTT1 null genotypes.</found_in:geneRIF>
</rdf:Description>
<rdf:Description rdf:about="#association21">
<found_in:geneRIF>genetic polymorphisms of NAT1 and NAT2 have no independent effect on breast cancer risk, but they modulate breast cancer risk in the presence of GSTM1 and GSTT1 null genotypes.</found_in:geneRIF>
</rdf:Description>
<rdf:Description rdf:about="#association22">
<found_in:geneRIF>although there is little overall association between NAT genotypes and risk of developing systemic lupus erythematosus, the interaction between NAT1 and NAT2 and specific exposures such as hair dyes may be important.</found_in:geneRIF>
</rdf:Description>
<rdf:Description rdf:about="#association23">
<found_in:geneRIF>We did not find statistically significant differences in NAT 1 genotypes frequencies between prostate cancer patients and control group</found_in:geneRIF>
</rdf:Description>
<rdf:Description rdf:about="#association24">
<found_in:geneRIF>The polymorphisms of NAT1 and NAT2 are not susceptible to primary liver cancer in Luoyang, China.</found_in:geneRIF>
</rdf:Description>
<rdf:Description rdf:about="#association25">
<found_in:geneRIF>The genotype for the NAT1 C1095A polymorphism does not appear to be an independent risk factor for spina bifida.</found_in:geneRIF>
</rdf:Description>
<rdf:Description rdf:about="#association26">
<found_in:geneRIF>NAT1 and NAT2 genotypes may contribute jointly to individual susceptibility and that heterocyclic aromatic amines may play an important role in colorectal cancer associated with red meat and possibly also exposure to environmental tobacco smoke</found_in:geneRIF>
</rdf:Description>
<rdf:Description rdf:about="#association27">
<found_in:geneRIF>NAT1 variants that reduce or abolish enzyme activity appear to protect against spina bifida, and to exert their influence via both the maternal and the offspring genotypes.</found_in:geneRIF>
</rdf:Description>
<rdf:Description rdf:about="#association28">
<found_in:geneRIF>Evidence that NAT1 and NAT2 genotypes are associated with Non-Hodgkin Lymphoma risk.</found_in:geneRIF>
</rdf:Description>
<rdf:Description rdf:about="#association29">
<found_in:geneRIF>Identification of NAT1 residues that play a critical role in substrate binding reveals why human NAT1 acetylates sunscreen additive p-aminobenzoic acid and tobacco smoke carcinogen 4-aminobiphenyl but not arylamines linked to bladder cancer.</found_in:geneRIF>
</rdf:Description>
<rdf:Description rdf:about="#association30">
<found_in:geneRIF>polymorphisms within the NAT1 and NAT2 genes that influence the tobacco-colorectal tumor relationship</found_in:geneRIF>
</rdf:Description>
<rdf:Description rdf:about="#association31">
<found_in:geneRIF>This study did not demonstrate an association between NAT1 polymorphisms and inflammatory bowel diseases or sporadic colorectal cancer</found_in:geneRIF>
</rdf:Description>
<rdf:Description rdf:about="#association32">
<found_in:geneRIF>The effect of tamoxifen on NAT1 activity in a breast tumor cell line was studied.</found_in:geneRIF>
</rdf:Description>

<!--  ************** END OF ENTREZ GENE: 9**************  -->

<rdf:Description rdf:about="http://bio2rdf.org/geneid:63967">
</rdf:Description>


<!--  ************** END OF ENTREZ GENE: 63967**************  -->

<rdf:Description rdf:about="http://bio2rdf.org/geneid:10952">
</rdf:Description>


<!--  ************** END OF ENTREZ GENE: 10952**************  -->

<rdf:Description rdf:about="http://bio2rdf.org/geneid:10951">
</rdf:Description>


<!--  ************** END OF ENTREZ GENE: 10951**************  -->

<rdf:Description rdf:about="http://bio2rdf.org/geneid:10954">
</rdf:Description>


<!--  ************** END OF ENTREZ GENE: 10954**************  -->

<rdf:Description rdf:about="http://bio2rdf.org/geneid:10953">
<association:any_relation rdf:ID="association33" rdf:resource="http://bio2rdf.org/mesh:Colonic Neoplasms"/>
</rdf:Description>

<rdf:Description rdf:about="#association33">
<found_in:geneRIF>TOMM34 is involved in the growth of colon cancer cells</found_in:geneRIF>
</rdf:Description>

<!--  ************** END OF ENTREZ GENE: 10953**************  -->

<rdf:Description rdf:about="http://bio2rdf.org/geneid:10956">
<association:genetic_variation rdf:ID="association34" rdf:resource="http://bio2rdf.org/mesh:Melanoma"/>
</rdf:Description>

<rdf:Description rdf:about="#association34">
<found_in:geneRIF>Identification of a peptide, resulting from a point mutation in gene OS-9, recognized by cytolytic T lymphocytes on a human melanoma.</found_in:geneRIF>
</rdf:Description>

<!--  ************** END OF ENTREZ GENE: 10956**************  -->

<rdf:Description rdf:about="http://bio2rdf.org/geneid:10955">
</rdf:Description>


<!--  ************** END OF ENTREZ GENE: 10955**************  -->

<rdf:Description rdf:about="http://bio2rdf.org/geneid:10957">
</rdf:Description>


<!--  ************** END OF ENTREZ GENE: 10957**************  -->

<rdf:Description rdf:about="http://bio2rdf.org/geneid:340719">
</rdf:Description>


<!--  ************** END OF ENTREZ GENE: 340719**************  -->

<rdf:Description rdf:about="http://bio2rdf.org/geneid:112802">
</rdf:Description>


<!--  ************** END OF ENTREZ GENE: 112802**************  -->

<rdf:Description rdf:about="http://bio2rdf.org/geneid:10963">
</rdf:Description>


<!--  ************** END OF ENTREZ GENE: 10963**************  -->

<rdf:Description rdf:about="http://bio2rdf.org/geneid:63976">
<association:genetic_variation rdf:ID="association35" rdf:resource="http://bio2rdf.org/mesh:Myelodysplastic Syndromes"/>
<association:genetic_variation rdf:ID="association36" rdf:resource="http://bio2rdf.org/mesh:Leukemia, Myelocytic, Acute"/>
<association:altered_expression rdf:ID="association37" rdf:resource="http://bio2rdf.org/mesh:Leukemia"/>
<association:altered_expression rdf:ID="association38" rdf:resource="http://bio2rdf.org/mesh:Leukemia, Myelomonocytic, Acute"/>
<association:altered_expression rdf:ID="association39" rdf:resource="http://bio2rdf.org/mesh:Leukemia-Lymphoma, T-Cell, Acute, HTLV-I-Associated"/>
<association:altered_expression rdf:ID="association40" rdf:resource="http://bio2rdf.org/mesh:Granulomatous Disease, Chronic"/>
</rdf:Description>

<rdf:Description rdf:about="#association35">
<found_in:geneRIF>Breakpoints occurring in the first intron and in the 5'region of the MEL1 gene associated with the t(1; 3) (p36; q21) translocation have been found in three myelodysplastic syndrome/acute myelogenous leukemia patients.</found_in:geneRIF>
</rdf:Description>
<rdf:Description rdf:about="#association36">
<found_in:geneRIF>Breakpoints occurring in the first intron and in the 5'region of the MEL1 gene associated with the t(1; 3) (p36; q21) translocation have been found in three myelodysplastic syndrome/acute myelogenous leukemia patients.</found_in:geneRIF>
</rdf:Description>
<rdf:Description rdf:about="#association37">
<found_in:geneRIF>structure, expression pattern, and function of MEL1 in leukemia cells; overexpression of the zinc finger protein lacking the PR domain (EVI1 and MEL1S) is likely one of the causative factors in the pathogenesis of myeloid leukemia.</found_in:geneRIF>
</rdf:Description>
<rdf:Description rdf:about="#association38">
<found_in:geneRIF>structure, expression pattern, and function of MEL1 in leukemia cells; overexpression of the zinc finger protein lacking the PR domain (EVI1 and MEL1S) is likely one of the causative factors in the pathogenesis of myeloid leukemia.</found_in:geneRIF>
</rdf:Description>
<rdf:Description rdf:about="#association39">
<found_in:geneRIF>Aberrant gene expression associated with DNA hypomethylation is implicated in leukemogenesis of adult T-cell leukemia.</found_in:geneRIF>
</rdf:Description>
<rdf:Description rdf:about="#association40">
<found_in:geneRIF>Correction opf X-linked chronic granulomatous disease by gene therapy was augmented by insertional activation of PRDM16.</found_in:geneRIF>
</rdf:Description>

<!--  ************** END OF ENTREZ GENE: 63976**************  -->

<rdf:Description rdf:about="http://bio2rdf.org/geneid:10962">
<association:altered_expression rdf:ID="association41" rdf:resource="http://bio2rdf.org/mesh:Kidney Diseases"/>
</rdf:Description>

<rdf:Description rdf:about="#association41">
<found_in:geneRIF>The ectopic expression of human AF1q triggered the expression of the neuronal marker TuJ1 in non-neuronal human embryonic kidney (HEK) cells.</found_in:geneRIF>
</rdf:Description>

<!--  ************** END OF ENTREZ GENE: 10962**************  -->

<rdf:Description rdf:about="http://bio2rdf.org/geneid:10961">
<association:altered_expression rdf:ID="association42" rdf:resource="http://bio2rdf.org/mesh:Carcinoma, Basal Cell"/>
<association:altered_expression rdf:ID="association43" rdf:resource="http://bio2rdf.org/mesh:Carcinoma"/>
</rdf:Description>

<rdf:Description rdf:about="#association42">
<found_in:geneRIF>ERP29 is expressed in a subset of basal-cell carcinoma of the skin, with the infiltrating carcinomas exhibiting the highest incidence of immunopositivity.</found_in:geneRIF>
</rdf:Description>
<rdf:Description rdf:about="#association43">
<found_in:geneRIF>ERP29 is expressed in a subset of basal-cell carcinoma of the skin, with the infiltrating carcinomas exhibiting the highest incidence of immunopositivity.</found_in:geneRIF>
</rdf:Description>

<!--  ************** END OF ENTREZ GENE: 10961**************  -->

<rdf:Description rdf:about="http://bio2rdf.org/geneid:63974">
</rdf:Description>


<!--  ************** END OF ENTREZ GENE: 63974**************  -->

<rdf:Description rdf:about="http://bio2rdf.org/geneid:10960">
</rdf:Description>


<!--  ************** END OF ENTREZ GENE: 10960**************  -->

<rdf:Description rdf:about="http://bio2rdf.org/geneid:63970">
<association:altered_expression rdf:ID="association44" rdf:resource="http://bio2rdf.org/mesh:Liver Neoplasms"/>
</rdf:Description>

<rdf:Description rdf:about="#association44">
<found_in:geneRIF>expression of the p53 mutant, R248Q, in liver cancer cells may enhance their drug resistance and upregulation of P-glycoprotein activity may contribute to this protective effect.</found_in:geneRIF>
</rdf:Description>

<!--  ************** END OF ENTREZ GENE: 63970**************  -->

<rdf:Description rdf:about="http://bio2rdf.org/geneid:10969">
</rdf:Description>


<!--  ************** END OF ENTREZ GENE: 10969**************  -->

<rdf:Description rdf:about="http://bio2rdf.org/geneid:10972">
</rdf:Description>


<!--  ************** END OF ENTREZ GENE: 10972**************  -->

<rdf:Description rdf:about="http://bio2rdf.org/geneid:63941">
</rdf:Description>


<!--  ************** END OF ENTREZ GENE: 63941**************  -->

<rdf:Description rdf:about="http://bio2rdf.org/geneid:10971">
<association:altered_expression rdf:ID="association45" rdf:resource="http://bio2rdf.org/mesh:Cardiomegaly"/>
<association:any_relation rdf:ID="association46" rdf:resource="http://bio2rdf.org/mesh:Prion Diseases"/>
<association:any_relation rdf:ID="association47" rdf:resource="http://bio2rdf.org/mesh:Escherichia coli Infections"/>
<association:any_relation rdf:ID="association48" rdf:resource="http://bio2rdf.org/mesh:Guillain-Barre Syndrome"/>
</rdf:Description>

<rdf:Description rdf:about="#association45">
<found_in:geneRIF>In transgenic mice with cardiac specific overexpression of dominant negative 14-3-3 protein, 14-3-3 negatively regulates cardiac hypertrophy and fibrosis, possibly through controlling expression of protein kinase C beta 2 in the diabetic myocardium.</found_in:geneRIF>
</rdf:Description>
<rdf:Description rdf:about="#association46">
<found_in:geneRIF>The 14-3-3 protein forms molecular complex with Hsp60 and PrPC in human CNS under physiological conditions, and this complex might become disintegrated in pathologic process of prion diseases.</found_in:geneRIF>
</rdf:Description>
<rdf:Description rdf:about="#association47">
<found_in:geneRIF>There is a direct functional role for the 14-3-3tau: Tir interaction in E.coli infection.</found_in:geneRIF>
</rdf:Description>
<rdf:Description rdf:about="#association48">
<found_in:geneRIF>CSF 14-3-3 assay may represent a useful biologic marker in patients with Guillain-Barre syndrome.</found_in:geneRIF>
</rdf:Description>

<!--  ************** END OF ENTREZ GENE: 10971**************  -->

<rdf:Description rdf:about="http://bio2rdf.org/geneid:63940">
</rdf:Description>


<!--  ************** END OF ENTREZ GENE: 63940**************  -->

<rdf:Description rdf:about="http://bio2rdf.org/geneid:63943">
</rdf:Description>


<!--  ************** END OF ENTREZ GENE: 63943**************  -->

<rdf:Description rdf:about="http://bio2rdf.org/geneid:10970">
<association:any_relation rdf:ID="association49" rdf:resource="http://bio2rdf.org/mesh:Carcinoma, Ductal, Breast"/>
<association:negative_assoc rdf:ID="association50" rdf:resource="http://bio2rdf.org/mesh:Amelogenesis Imperfecta"/>
<association:any_relation rdf:ID="association51" rdf:resource="http://bio2rdf.org/mesh:Blister"/>
</rdf:Description>

<rdf:Description rdf:about="#association49">
<found_in:geneRIF>differential regulation of human telomerase reverse transcriptase and vascular endothelial growth factor in p63-positive breast carcinomas may contribute to the clinically more aggressive behavior of these neoplasms</found_in:geneRIF>
</rdf:Description>
<rdf:Description rdf:about="#association50">
<found_in:geneRIF>is not responsible for autosomal-dominant amelogenesis imperfecta</found_in:geneRIF>
</rdf:Description>
<rdf:Description rdf:about="#association51">
<found_in:geneRIF>The combination of p63 and calponin is recommended for analysis of breast papillary lesions.</found_in:geneRIF>
</rdf:Description>

<!--  ************** END OF ENTREZ GENE: 10970**************  -->

<rdf:Description rdf:about="http://bio2rdf.org/geneid:10979">
<association:altered_expression rdf:ID="association52" rdf:resource="http://bio2rdf.org/mesh:Leiomyoma"/>
<association:altered_expression rdf:ID="association53" rdf:resource="http://bio2rdf.org/mesh:Uterine Neoplasms"/>
</rdf:Description>

<rdf:Description rdf:about="#association52">
<found_in:geneRIF>Mig-2 expression is transcriptionally elevated in leiomyomas and could be involved in its hormone-mediated growth of leiomyomas of the uterus.</found_in:geneRIF>
</rdf:Description>
<rdf:Description rdf:about="#association53">
<found_in:geneRIF>Mig-2 expression is transcriptionally elevated in leiomyomas and could be involved in its hormone-mediated growth of leiomyomas of the uterus.</found_in:geneRIF>
</rdf:Description>

<!--  ************** END OF ENTREZ GENE: 10979**************  -->

<rdf:Description rdf:about="http://bio2rdf.org/geneid:10978">
</rdf:Description>


<!--  ************** END OF ENTREZ GENE: 10978**************  -->

<rdf:Description rdf:about="http://bio2rdf.org/geneid:10984">
<association:genetic_variation rdf:ID="association54" rdf:resource="http://bio2rdf.org/mesh:Beckwith-Wiedemann Syndrome"/>
<association:genetic_variation rdf:ID="association55" rdf:resource="http://bio2rdf.org/mesh:Neoplasms"/>
<association:genetic_variation rdf:ID="association56" rdf:resource="http://bio2rdf.org/mesh:Beckwith-Wiedemann Syndrome"/>
<association:any_relation rdf:ID="association57" rdf:resource="http://bio2rdf.org/mesh:Beckwith-Wiedemann Syndrome"/>
<association:any_relation rdf:ID="association58" rdf:resource="http://bio2rdf.org/mesh:Beckwith-Wiedemann Syndrome"/>
</rdf:Description>

<rdf:Description rdf:about="#association54">
<found_in:geneRIF>epigenetic alterations of H19 and LIT1 distinguish patients with Beckwith-Wiedemann syndrome with cancer and birth defects</found_in:geneRIF>
</rdf:Description>
<rdf:Description rdf:about="#association55">
<found_in:geneRIF>epigenetic alterations of H19 and LIT1 distinguish patients with Beckwith-Wiedemann syndrome with cancer and birth defects</found_in:geneRIF>
</rdf:Description>
<rdf:Description rdf:about="#association56">
<found_in:geneRIF>Association of in vitro fertilization with Beckwith-Wiedemann syndrome and epigenetic alterations of LIT1 and H19</found_in:geneRIF>
</rdf:Description>
<rdf:Description rdf:about="#association57">
<found_in:geneRIF>In vitro fertilization may increase the risk of Beckwith-Wiedemann syndrome related to the abnormal imprinting of the KCN1OT gene</found_in:geneRIF>
</rdf:Description>
<rdf:Description rdf:about="#association58">
<found_in:geneRIF>KCNQ1OT1 is part of an imprinted gene network that may play a role in Beckwith-Wiedemann syndrome.</found_in:geneRIF>
</rdf:Description>

<!--  ************** END OF ENTREZ GENE: 10984**************  -->

<rdf:Description rdf:about="http://bio2rdf.org/geneid:10982">
<association:altered_expression rdf:ID="association59" rdf:resource="http://bio2rdf.org/mesh:Carcinoma, Squamous Cell"/>
<association:altered_expression rdf:ID="association60" rdf:resource="http://bio2rdf.org/mesh:Leukemia"/>
</rdf:Description>

<rdf:Description rdf:about="#association59">
<found_in:geneRIF>results support the novel hypothesis that EB1 overexpression may play a role in the development of esophageal squamous cell carcinoma by affecting APC function and activating the beta-catenin/TCF pathway</found_in:geneRIF>
</rdf:Description>
<rdf:Description rdf:about="#association60">
<found_in:geneRIF>Targeted-E2A-PBX1 inhibition leads to reduced expression of the EB-1 and Wnt16b genes; aberrant expression of these genes may be a key step in leukemogenesis in t(1; 19)-positive pre-B leukemia.</found_in:geneRIF>
</rdf:Description>

<!--  ************** END OF ENTREZ GENE: 10982**************  -->

<rdf:Description rdf:about="http://bio2rdf.org/geneid:10981">
</rdf:Description>


<!--  ************** END OF ENTREZ GENE: 10981**************  -->

<rdf:Description rdf:about="http://bio2rdf.org/geneid:10980">
</rdf:Description>


<!--  ************** END OF ENTREZ GENE: 10980**************  -->

<rdf:Description rdf:about="http://bio2rdf.org/geneid:340706">
<association:genetic_variation rdf:ID="association61" rdf:resource="http://bio2rdf.org/mesh:Diabetes Mellitus"/>
</rdf:Description>

<rdf:Description rdf:about="#association61">
<found_in:geneRIF>Single nucleotide polymorphisms in the AMACO gene are associated with dominant protection against Type 1A diabetes in an Arab family.</found_in:geneRIF>
</rdf:Description>

<!--  ************** END OF ENTREZ GENE: 340706**************  -->

<rdf:Description rdf:about="http://bio2rdf.org/geneid:10989">
<association:any_relation rdf:ID="association62" rdf:resource="http://bio2rdf.org/mesh:Down Syndrome"/>
</rdf:Description>

<rdf:Description rdf:about="#association62">
<found_in:geneRIF>Data show that the nuclear matrix protein matrin 3, cytoskeletal motor protein HMP, and the circadian clock protein lark were significantly decreased in fetal Down syndrome brain.</found_in:geneRIF>
</rdf:Description>

<!--  ************** END OF ENTREZ GENE: 10989**************  -->

<rdf:Description rdf:about="http://bio2rdf.org/geneid:10988">
<association:any_relation rdf:ID="association63" rdf:resource="http://bio2rdf.org/mesh:Adenocarcinoma"/>
<association:altered_expression rdf:ID="association64" rdf:resource="http://bio2rdf.org/mesh:Colonic Neoplasms"/>
</rdf:Description>

<rdf:Description rdf:about="#association63">
<found_in:geneRIF>MetAP protein has a role in colorectal adenocarcinoma progression</found_in:geneRIF>
</rdf:Description>
<rdf:Description rdf:about="#association64">
<found_in:geneRIF>Expressed in colon cancer cells</found_in:geneRIF>
</rdf:Description>

<!--  ************** END OF ENTREZ GENE: 10988**************  -->

<rdf:Description rdf:about="http://bio2rdf.org/geneid:10987">
<association:any_relation rdf:ID="association65" rdf:resource="http://bio2rdf.org/mesh:Thyroid Neoplasms"/>
<association:any_relation rdf:ID="association66" rdf:resource="http://bio2rdf.org/mesh:Carcinoma, Papillary"/>
<association:any_relation rdf:ID="association67" rdf:resource="http://bio2rdf.org/mesh:Lymphoma"/>
<association:altered_expression rdf:ID="association68" rdf:resource="http://bio2rdf.org/mesh:Carcinoma, Squamous Cell"/>
<association:any_relation rdf:ID="association69" rdf:resource="http://bio2rdf.org/mesh:Pancreatic Neoplasms"/>
<association:any_relation rdf:ID="association70" rdf:resource="http://bio2rdf.org/mesh:Pancreatic Neoplasms"/>
<association:altered_expression rdf:ID="association71" rdf:resource="http://bio2rdf.org/mesh:Melanoma"/>
<association:altered_expression rdf:ID="association72" rdf:resource="http://bio2rdf.org/mesh:Melanoma"/>
<association:any_relation rdf:ID="association73" rdf:resource="http://bio2rdf.org/mesh:Breast Neoplasms"/>
<association:altered_expression rdf:ID="association74" rdf:resource="http://bio2rdf.org/mesh:Pancreatic Neoplasms"/>
</rdf:Description>

<rdf:Description rdf:about="#association65">
<found_in:geneRIF>jab1 plays a role in the progression of thyroid carcinomas, especially those of aggressive phenotypes, and it may be responsible for p27 degradation in anaplastic and papillary carcinomas.</found_in:geneRIF>
</rdf:Description>
<rdf:Description rdf:about="#association66">
<found_in:geneRIF>jab1 plays a role in the progression of thyroid carcinomas, especially those of aggressive phenotypes, and it may be responsible for p27 degradation in anaplastic and papillary carcinomas.</found_in:geneRIF>
</rdf:Description>
<rdf:Description rdf:about="#association67">
<found_in:geneRIF>JAB1 contributes to the progression of malignant lymphoma of the thyroid especially with aggressive phenotypes, possibly by degrading p27.</found_in:geneRIF>
</rdf:Description>
<rdf:Description rdf:about="#association68">
<found_in:geneRIF>Overexpression of Skp2 and Jab1 is associated with the reduction of p27 (KIP1) expression, and may have a role in the progression of Oral Squamous Cell Carcinoma.</found_in:geneRIF>
</rdf:Description>
<rdf:Description rdf:about="#association69">
<found_in:geneRIF>Jab1 might play an important role in carcinogenesis of pancreatic cancer.</found_in:geneRIF>
</rdf:Description>
<rdf:Description rdf:about="#association70">
<found_in:geneRIF>Cell cycle control targeting p27Kip1 might be a promising future therapeutic modality against pancreatic cancer.</found_in:geneRIF>
</rdf:Description>
<rdf:Description rdf:about="#association71">
<found_in:geneRIF>High expression of Jab1 in metastatic melanoma suggests that Jab1 may be involved in survival and proliferation of metastatic melanoma cells.</found_in:geneRIF>
</rdf:Description>
<rdf:Description rdf:about="#association72">
<found_in:geneRIF>High expression of Jab1 in metastatic melanoma suggests that Jab1 may be involved in survival and proliferation of metastatic melanoma cells.</found_in:geneRIF>
</rdf:Description>
<rdf:Description rdf:about="#association73">
<found_in:geneRIF>The S100A7-Jab1 pathway acts to enhance survival under conditions of cellular stress, such as anoikis, which may promote progression of breast cancer.</found_in:geneRIF>
</rdf:Description>
<rdf:Description rdf:about="#association74">
<found_in:geneRIF>Jab1 overexpression contributes to pancreatic cancer cell proliferation and survival.</found_in:geneRIF>
</rdf:Description>

<!--  ************** END OF ENTREZ GENE: 10987**************  -->

<rdf:Description rdf:about="http://bio2rdf.org/geneid:145624">
<association:any_relation rdf:ID="association75" rdf:resource="http://bio2rdf.org/mesh:Carcinoma"/>
</rdf:Description>

<rdf:Description rdf:about="#association75">
<found_in:geneRIF>PAR1 seems to be the responsible receptor for thrombin-induced migration and adhesion of human colon carcinoma cells including PKCepsilon as an essential signal transducer</found_in:geneRIF>
</rdf:Description>

<!--  ************** END OF ENTREZ GENE: 145624**************  -->

<rdf:Description rdf:about="http://bio2rdf.org/geneid:63982">
</rdf:Description>


<!--  ************** END OF ENTREZ GENE: 63982**************  -->

<rdf:Description rdf:about="http://bio2rdf.org/geneid:326625">
</rdf:Description>


<!--  ************** END OF ENTREZ GENE: 326625**************  -->

<rdf:Description rdf:about="http://bio2rdf.org/geneid:90678">
</rdf:Description>


<!--  ************** END OF ENTREZ GENE: 90678**************  -->

<rdf:Description rdf:about="http://bio2rdf.org/geneid:112858">
</rdf:Description>


<!--  ************** END OF ENTREZ GENE: 112858**************  -->

<rdf:Description rdf:about="http://bio2rdf.org/geneid:284086">
</rdf:Description>


<!--  ************** END OF ENTREZ GENE: 284086**************  -->

<rdf:Description rdf:about="http://bio2rdf.org/geneid:389289">
</rdf:Description>


<!--  ************** END OF ENTREZ GENE: 389289**************  -->

<rdf:Description rdf:about="http://bio2rdf.org/geneid:143471">
</rdf:Description>


<!--  ************** END OF ENTREZ GENE: 143471**************  -->

<rdf:Description rdf:about="http://bio2rdf.org/geneid:114625">
</rdf:Description>


<!--  ************** END OF ENTREZ GENE: 114625**************  -->

<rdf:Description rdf:about="http://bio2rdf.org/geneid:10919">
</rdf:Description>


<!--  ************** END OF ENTREZ GENE: 10919**************  -->

<rdf:Description rdf:about="http://bio2rdf.org/geneid:10924">
<association:any_relation rdf:ID="association76" rdf:resource="http://bio2rdf.org/mesh:Bladder Exstrophy"/>
</rdf:Description>

<rdf:Description rdf:about="#association76">
<found_in:geneRIF>ASML3a is involved in the process of bladder tumorigenesis</found_in:geneRIF>
</rdf:Description>

<!--  ************** END OF ENTREZ GENE: 10924**************  -->

<rdf:Description rdf:about="http://bio2rdf.org/geneid:10926">
<association:any_relation rdf:ID="association77" rdf:resource="http://bio2rdf.org/mesh:DNA Damage"/>
</rdf:Description>

<rdf:Description rdf:about="#association77">
<found_in:geneRIF>Results demonstrate a DNA damage checkpoint that targets Cdc7/Dbf4 protein kinase.</found_in:geneRIF>
</rdf:Description>

<!--  ************** END OF ENTREZ GENE: 10926**************  -->

<rdf:Description rdf:about="http://bio2rdf.org/geneid:10927">
</rdf:Description>


<!--  ************** END OF ENTREZ GENE: 10927**************  -->

<rdf:Description rdf:about="http://bio2rdf.org/geneid:10920">
</rdf:Description>


<!--  ************** END OF ENTREZ GENE: 10920**************  -->

<rdf:Description rdf:about="http://bio2rdf.org/geneid:10921">
</rdf:Description>


<!--  ************** END OF ENTREZ GENE: 10921**************  -->

<rdf:Description rdf:about="http://bio2rdf.org/geneid:10922">
<association:altered_expression rdf:ID="association78" rdf:resource="http://bio2rdf.org/mesh:Stress"/>
</rdf:Description>

<rdf:Description rdf:about="#association78">
<found_in:geneRIF>FAST is a survival protein that senses mitochondrial stress and modulates TIA-1 regulated changes in protein expression.</found_in:geneRIF>
</rdf:Description>

<!--  ************** END OF ENTREZ GENE: 10922**************  -->

<rdf:Description rdf:about="http://bio2rdf.org/geneid:10923">
</rdf:Description>


<!--  ************** END OF ENTREZ GENE: 10923**************  -->

<rdf:Description rdf:about="http://bio2rdf.org/geneid:114610">
</rdf:Description>


<!--  ************** END OF ENTREZ GENE: 114610**************  -->

<rdf:Description rdf:about="http://bio2rdf.org/geneid:360219">
<association:altered_expression rdf:ID="association79" rdf:resource="http://bio2rdf.org/mesh:Bovine Virus Diarrhea-Mucosal Disease"/>
<association:altered_expression rdf:ID="association80" rdf:resource="http://bio2rdf.org/mesh:Barrett Esophagus"/>
</rdf:Description>

<rdf:Description rdf:about="#association79">
<found_in:geneRIF>The novel gene GCRG224 was identified from human gastric mucosal tissue, where it is overexpressed in almost all gastric mucosal epithelium but only a small portion of cancer and precancerous leisions.</found_in:geneRIF>
</rdf:Description>
<rdf:Description rdf:about="#association80">
<found_in:geneRIF>The novel gene GCRG224 was identified from human gastric mucosal tissue, where it is overexpressed in almost all gastric mucosal epithelium but only a small portion of cancer and precancerous leisions.</found_in:geneRIF>
</rdf:Description>

<!--  ************** END OF ENTREZ GENE: 360219**************  -->

<rdf:Description rdf:about="http://bio2rdf.org/geneid:114614">
</rdf:Description>


<!--  ************** END OF ENTREZ GENE: 114614**************  -->

<rdf:Description rdf:about="http://bio2rdf.org/geneid:10908">
</rdf:Description>


<!--  ************** END OF ENTREZ GENE: 10908**************  -->

<rdf:Description rdf:about="http://bio2rdf.org/geneid:10907">
</rdf:Description>


<!--  ************** END OF ENTREZ GENE: 10907**************  -->

<rdf:Description rdf:about="http://bio2rdf.org/geneid:10906">
</rdf:Description>


<!--  ************** END OF ENTREZ GENE: 10906**************  -->

<rdf:Description rdf:about="http://bio2rdf.org/geneid:10915">
<association:any_relation rdf:ID="association81" rdf:resource="http://bio2rdf.org/mesh:Huntington Disease"/>
</rdf:Description>

<rdf:Description rdf:about="#association81">
<found_in:geneRIF>GRIN2A and TCERG1 may show true association with residual age of onset for Huntington's disease in genetic association tests in 443 affected people from a large set of kindreds from Venezuela.</found_in:geneRIF>
</rdf:Description>

<!--  ************** END OF ENTREZ GENE: 10915**************  -->

<rdf:Description rdf:about="http://bio2rdf.org/geneid:10916">
</rdf:Description>


<!--  ************** END OF ENTREZ GENE: 10916**************  -->

<rdf:Description rdf:about="http://bio2rdf.org/geneid:10913">
</rdf:Description>


<!--  ************** END OF ENTREZ GENE: 10913**************  -->

<rdf:Description rdf:about="http://bio2rdf.org/geneid:342931">
</rdf:Description>


<!--  ************** END OF ENTREZ GENE: 342931**************  -->

<rdf:Description rdf:about="http://bio2rdf.org/geneid:10911">
<association:negative_assoc rdf:ID="association82" rdf:resource="http://bio2rdf.org/mesh:Heart Failure, Congestive"/>
<association:any_relation rdf:ID="association83" rdf:resource="http://bio2rdf.org/mesh:Diabetes Mellitus, Type 2"/>
<association:negative_assoc rdf:ID="association84" rdf:resource="http://bio2rdf.org/mesh:Heart Failure, Congestive"/>
<association:genetic_variation rdf:ID="association85" rdf:resource="http://bio2rdf.org/mesh:Diabetes Mellitus, Type 2"/>
<association:any_relation rdf:ID="association86" rdf:resource="http://bio2rdf.org/mesh:Hypertension"/>
<association:any_relation rdf:ID="association87" rdf:resource="http://bio2rdf.org/mesh:Atherosclerosis"/>
<association:altered_expression rdf:ID="association88" rdf:resource="http://bio2rdf.org/mesh:Hypertension, Pulmonary"/>
<association:altered_expression rdf:ID="association89" rdf:resource="http://bio2rdf.org/mesh:Atherosclerosis"/>
<association:negative_assoc rdf:ID="association90" rdf:resource="http://bio2rdf.org/mesh:Hypertension"/>
<association:altered_expression rdf:ID="association91" rdf:resource="http://bio2rdf.org/mesh:Kidney Failure"/>
<association:any_relation rdf:ID="association92" rdf:resource="http://bio2rdf.org/mesh:Kidney Failure, Chronic"/>
<association:any_relation rdf:ID="association93" rdf:resource="http://bio2rdf.org/mesh:Kidney Failure"/>
<association:any_relation rdf:ID="association94" rdf:resource="http://bio2rdf.org/mesh:Cardiovascular Diseases"/>
</rdf:Description>

<rdf:Description rdf:about="#association82">
<found_in:geneRIF>Circulating urotensin-II appears not to play a major role in human congestive heart failure (CHF).</found_in:geneRIF>
</rdf:Description>
<rdf:Description rdf:about="#association83">
<found_in:geneRIF>Urotensin II gene may contribute to the genetic susceptibility to type 2 diabetes in Chinese population.</found_in:geneRIF>
</rdf:Description>
<rdf:Description rdf:about="#association84">
<found_in:geneRIF>Elevated in the aortic root of congestive heart failure.</found_in:geneRIF>
</rdf:Description>
<rdf:Description rdf:about="#association85">
<found_in:geneRIF>S89N polymorphism in the UTS2 gene is associated with the development of Type 2 diabetes, via insulin sensitivity, in Japanese subjects.</found_in:geneRIF>
</rdf:Description>
<rdf:Description rdf:about="#association86">
<found_in:geneRIF>urotensin II may have an aetiological role in hypertension and its complications.</found_in:geneRIF>
</rdf:Description>
<rdf:Description rdf:about="#association87">
<found_in:geneRIF>possible role for U-II in the pathophysiology of atherosclerosis.</found_in:geneRIF>
</rdf:Description>
<rdf:Description rdf:about="#association88">
<found_in:geneRIF>hU-II may play a novel role in pulmonary hypertension by promoting remodeling processes via activation of NADPH oxidases</found_in:geneRIF>
</rdf:Description>
<rdf:Description rdf:about="#association89">
<found_in:geneRIF>May play role in formation of macrophage-derived foam cells by upregulating ACAT-1 expression via UT receptor/G-protein/c-Src/PKC/MEK and ROCK pathways but not by SR-A, thus contributing to relatively rapid development of atherosclerosis in hypertension.</found_in:geneRIF>
</rdf:Description>
<rdf:Description rdf:about="#association90">
<found_in:geneRIF>May play role in formation of macrophage-derived foam cells by upregulating ACAT-1 expression via UT receptor/G-protein/c-Src/PKC/MEK and ROCK pathways but not by SR-A, thus contributing to relatively rapid development of atherosclerosis in hypertension.</found_in:geneRIF>
</rdf:Description>
<rdf:Description rdf:about="#association91">
<found_in:geneRIF>Urotensin blood levels are the third factor in rank, after age and diabetes, explaining the incidence of cardiovascular events in end-stage kidney failure.</found_in:geneRIF>
</rdf:Description>
<rdf:Description rdf:about="#association92">
<found_in:geneRIF>UII may also play a role in renal disease, being elevated in the circulation or urine of patients with renal failure and in experimental models of cardiovascular disease such as the spontaneously hypertensive rat.</found_in:geneRIF>
</rdf:Description>
<rdf:Description rdf:about="#association93">
<found_in:geneRIF>UII may also play a role in renal disease, being elevated in the circulation or urine of patients with renal failure and in experimental models of cardiovascular disease such as the spontaneously hypertensive rat.</found_in:geneRIF>
</rdf:Description>
<rdf:Description rdf:about="#association94">
<found_in:geneRIF>UII may also play a role in renal disease, being elevated in the circulation or urine of patients with renal failure and in experimental models of cardiovascular disease such as the spontaneously hypertensive rat.</found_in:geneRIF>
</rdf:Description>

<!--  ************** END OF ENTREZ GENE: 10911**************  -->

<rdf:Description rdf:about="http://bio2rdf.org/geneid:10912">
<association:altered_expression rdf:ID="association95" rdf:resource="http://bio2rdf.org/mesh:Pituitary Neoplasms"/>
<association:altered_expression rdf:ID="association96" rdf:resource="http://bio2rdf.org/mesh:Carcinoma, Hepatocellular"/>
<association:altered_expression rdf:ID="association97" rdf:resource="http://bio2rdf.org/mesh:Neoplasms"/>
</rdf:Description>

<rdf:Description rdf:about="#association95">
<found_in:geneRIF>a powerful growth suppressor controlling pituitary cell proliferation and the first identified gene whose expression is lost in the majority of human pituitary tumors.</found_in:geneRIF>
</rdf:Description>
<rdf:Description rdf:about="#association96">
<found_in:geneRIF>Data show that GADD45 gamma mRNA expression is down-regulated in hepatocellular carcinoma, and that GADD45 gamma causes cell cycle arrest at G2/M transition when transfected into Hep-G2 cells.</found_in:geneRIF>
</rdf:Description>
<rdf:Description rdf:about="#association97">
<found_in:geneRIF>Results show that GADD45G can act as a functional new-age tumor suppressor but being frequently inactivated epigenetically in multiple tumors.</found_in:geneRIF>
</rdf:Description>

<!--  ************** END OF ENTREZ GENE: 10912**************  -->

<rdf:Description rdf:about="http://bio2rdf.org/geneid:10910">
</rdf:Description>


<!--  ************** END OF ENTREZ GENE: 10910**************  -->

<rdf:Description rdf:about="http://bio2rdf.org/geneid:114609">
</rdf:Description>


<!--  ************** END OF ENTREZ GENE: 114609**************  -->

<rdf:Description rdf:about="http://bio2rdf.org/geneid:10942">
</rdf:Description>


<!--  ************** END OF ENTREZ GENE: 10942**************  -->

<rdf:Description rdf:about="http://bio2rdf.org/geneid:10943">
</rdf:Description>


<!--  ************** END OF ENTREZ GENE: 10943**************  -->

<rdf:Description rdf:about="http://bio2rdf.org/geneid:10945">
<association:any_relation rdf:ID="association98" rdf:resource="http://bio2rdf.org/mesh:Stress"/>
</rdf:Description>

<rdf:Description rdf:about="#association98">
<found_in:geneRIF>the KDEL receptor participates in the ER stress response not only by its retrieval ability but also by modulating MAP kinase signaling</found_in:geneRIF>
</rdf:Description>

<!--  ************** END OF ENTREZ GENE: 10945**************  -->

<rdf:Description rdf:about="http://bio2rdf.org/geneid:10946">
</rdf:Description>


<!--  ************** END OF ENTREZ GENE: 10946**************  -->

<rdf:Description rdf:about="http://bio2rdf.org/geneid:10948">
</rdf:Description>


<!--  ************** END OF ENTREZ GENE: 10948**************  -->

<rdf:Description rdf:about="http://bio2rdf.org/geneid:10940">
</rdf:Description>


<!--  ************** END OF ENTREZ GENE: 10940**************  -->

<rdf:Description rdf:about="http://bio2rdf.org/geneid:10941">
</rdf:Description>


<!--  ************** END OF ENTREZ GENE: 10941**************  -->

<rdf:Description rdf:about="http://bio2rdf.org/geneid:10928">
<association:any_relation rdf:ID="association99" rdf:resource="http://bio2rdf.org/mesh:Lung Neoplasms"/>
<association:any_relation rdf:ID="association100" rdf:resource="http://bio2rdf.org/mesh:Epilepsy"/>
</rdf:Description>

<rdf:Description rdf:about="#association99">
<found_in:geneRIF>RLIP76 has a role in triggering apoptosis in lung cancer cells and synergistically increaseing doxorubicin cytotoxicity</found_in:geneRIF>
</rdf:Description>
<rdf:Description rdf:about="#association100">
<found_in:geneRIF>RLIP76 is the predominant transporter of antiepileptic drugs in the blood brain barrier and may be involved in mechanisms of drug-resistant epilepsy.</found_in:geneRIF>
</rdf:Description>

<!--  ************** END OF ENTREZ GENE: 10928**************  -->

<rdf:Description rdf:about="http://bio2rdf.org/geneid:10933">
</rdf:Description>


<!--  ************** END OF ENTREZ GENE: 10933**************  -->

<rdf:Description rdf:about="http://bio2rdf.org/geneid:150000">
</rdf:Description>


<!--  ************** END OF ENTREZ GENE: 150000**************  -->

<rdf:Description rdf:about="http://bio2rdf.org/geneid:10938">
</rdf:Description>


<!--  ************** END OF ENTREZ GENE: 10938**************  -->

<rdf:Description rdf:about="http://bio2rdf.org/geneid:10935">
<association:altered_expression rdf:ID="association101" rdf:resource="http://bio2rdf.org/mesh:Alzheimer Disease"/>
<association:altered_expression rdf:ID="association102" rdf:resource="http://bio2rdf.org/mesh:Down Syndrome"/>
<association:any_relation rdf:ID="association103" rdf:resource="http://bio2rdf.org/mesh:Stress"/>
<association:altered_expression rdf:ID="association104" rdf:resource="http://bio2rdf.org/mesh:Carcinoma, Hepatocellular"/>
<association:altered_expression rdf:ID="association105" rdf:resource="http://bio2rdf.org/mesh:Down Syndrome"/>
<association:altered_expression rdf:ID="association106" rdf:resource="http://bio2rdf.org/mesh:Pick Disease of the Brain"/>
</rdf:Description>

<rdf:Description rdf:about="#association101">
<found_in:geneRIF>Protein levels of Prx-III, a mitochondrial protein were significantly decreased in Alzheimer Disease and Down Syndrome.</found_in:geneRIF>
</rdf:Description>
<rdf:Description rdf:about="#association102">
<found_in:geneRIF>Protein levels of Prx-III, a mitochondrial protein were significantly decreased in Alzheimer Disease and Down Syndrome.</found_in:geneRIF>
</rdf:Description>
<rdf:Description rdf:about="#association103">
<found_in:geneRIF>Proteomics analysis of cellular response to oxidative stress.</found_in:geneRIF>
</rdf:Description>
<rdf:Description rdf:about="#association104">
<found_in:geneRIF>Mitochondrial thioredoxin reductase and peroxiredoxin III are overexpressed in hepatocellular carcinomas.</found_in:geneRIF>
</rdf:Description>
<rdf:Description rdf:about="#association105">
<found_in:geneRIF>The level of peroxiredoxin 3 is decreased in the frontal cortex of patients with Down syndrome and Pick's disease.</found_in:geneRIF>
</rdf:Description>
<rdf:Description rdf:about="#association106">
<found_in:geneRIF>The level of peroxiredoxin 3 is decreased in the frontal cortex of patients with Down syndrome and Pick's disease.</found_in:geneRIF>
</rdf:Description>

<!--  ************** END OF ENTREZ GENE: 10935**************  -->

<rdf:Description rdf:about="http://bio2rdf.org/geneid:10930">
</rdf:Description>


<!--  ************** END OF ENTREZ GENE: 10930**************  -->

<rdf:Description rdf:about="http://bio2rdf.org/geneid:342909">
</rdf:Description>


<!--  ************** END OF ENTREZ GENE: 342909**************  -->

<rdf:Description rdf:about="http://bio2rdf.org/geneid:360205">
</rdf:Description>


<!--  ************** END OF ENTREZ GENE: 360205**************  -->

<rdf:Description rdf:about="http://bio2rdf.org/geneid:360200">
</rdf:Description>


<!--  ************** END OF ENTREZ GENE: 360200**************  -->

<rdf:Description rdf:about="http://bio2rdf.org/geneid:391105">
</rdf:Description>


<!--  ************** END OF ENTREZ GENE: 391105**************  -->

<rdf:Description rdf:about="http://bio2rdf.org/geneid:10901">
</rdf:Description>


<!--  ************** END OF ENTREZ GENE: 10901**************  -->

<rdf:Description rdf:about="http://bio2rdf.org/geneid:10902">
</rdf:Description>


<!--  ************** END OF ENTREZ GENE: 10902**************  -->

<rdf:Description rdf:about="http://bio2rdf.org/geneid:10904">
<association:any_relation rdf:ID="association107" rdf:resource="http://bio2rdf.org/mesh:Carcinoma"/>
</rdf:Description>

<rdf:Description rdf:about="#association107">
<found_in:geneRIF>might be a potential tumor suppressor gene in cervical carcinoma.</found_in:geneRIF>
</rdf:Description>

<!--  ************** END OF ENTREZ GENE: 10904**************  -->

<rdf:Description rdf:about="http://bio2rdf.org/geneid:10894">
<association:any_relation rdf:ID="association108" rdf:resource="http://bio2rdf.org/mesh:Breast Neoplasms"/>
<association:negative_assoc rdf:ID="association109" rdf:resource="http://bio2rdf.org/mesh:Hemangioma"/>
<association:altered_expression rdf:ID="association110" rdf:resource="http://bio2rdf.org/mesh:Carcinoma, Hepatocellular"/>
</rdf:Description>

<rdf:Description rdf:about="#association108">
<found_in:geneRIF>new approach measuring lymphangiogenesis using LYVE-1, a novel, specific lymphatic marker in breast cancer tissue</found_in:geneRIF>
</rdf:Description>
<rdf:Description rdf:about="#association109">
<found_in:geneRIF>LYVE-1 does not seem to be a reliable marker for proliferating infantile hemangiomas.</found_in:geneRIF>
</rdf:Description>
<rdf:Description rdf:about="#association110">
<found_in:geneRIF>Molecular data based on gene transcriptional profiles of a 3-gene set (GPC3, LYVE1, and survivin) allow a reliable diagnosis of early hepatocellular carcinoma.</found_in:geneRIF>
</rdf:Description>

<!--  ************** END OF ENTREZ GENE: 10894**************  -->

<rdf:Description rdf:about="http://bio2rdf.org/geneid:10896">
<association:negative_assoc rdf:ID="association111" rdf:resource="http://bio2rdf.org/mesh:Glaucoma"/>
</rdf:Description>

<rdf:Description rdf:about="#association111">
<found_in:geneRIF>There was no evidence that the oculomedin gene participates in the etiology of glaucoma.</found_in:geneRIF>
</rdf:Description>

<!--  ************** END OF ENTREZ GENE: 10896**************  -->

<rdf:Description rdf:about="http://bio2rdf.org/geneid:10897">
</rdf:Description>


<!--  ************** END OF ENTREZ GENE: 10897**************  -->

<rdf:Description rdf:about="http://bio2rdf.org/geneid:10890">
</rdf:Description>


<!--  ************** END OF ENTREZ GENE: 10890**************  -->

<rdf:Description rdf:about="http://bio2rdf.org/geneid:10891">
<association:negative_assoc rdf:ID="association112" rdf:resource="http://bio2rdf.org/mesh:Diabetes Insipidus, Nephrogenic"/>
<association:genetic_variation rdf:ID="association113" rdf:resource="http://bio2rdf.org/mesh:Hypertension"/>
<association:genetic_variation rdf:ID="association114" rdf:resource="http://bio2rdf.org/mesh:Diabetes Mellitus, Type 2"/>
<association:genetic_variation rdf:ID="association115" rdf:resource="http://bio2rdf.org/mesh:Diabetes Mellitus, Type 2"/>
<association:genetic_variation rdf:ID="association116" rdf:resource="http://bio2rdf.org/mesh:Diabetes Mellitus, Type 2"/>
<association:genetic_variation rdf:ID="association117" rdf:resource="http://bio2rdf.org/mesh:Hypertension"/>
<association:genetic_variation rdf:ID="association118" rdf:resource="http://bio2rdf.org/mesh:Hypertension"/>
<association:any_relation rdf:ID="association119" rdf:resource="http://bio2rdf.org/mesh:Diabetes Mellitus, Type 2"/>
<association:genetic_variation rdf:ID="association120" rdf:resource="http://bio2rdf.org/mesh:Diabetes Mellitus, Type 2"/>
<association:genetic_variation rdf:ID="association121" rdf:resource="http://bio2rdf.org/mesh:Diabetes Mellitus, Type 2"/>
<association:genetic_variation rdf:ID="association122" rdf:resource="http://bio2rdf.org/mesh:Hypertension"/>
<association:genetic_variation rdf:ID="association123" rdf:resource="http://bio2rdf.org/mesh:Diabetes Mellitus, Type 2"/>
<association:genetic_variation rdf:ID="association124" rdf:resource="http://bio2rdf.org/mesh:Polycystic Ovary Syndrome"/>
<association:genetic_variation rdf:ID="association125" rdf:resource="http://bio2rdf.org/mesh:Metrorrhagia"/>
<association:any_relation rdf:ID="association126" rdf:resource="http://bio2rdf.org/mesh:Breast Neoplasms"/>
<association:altered_expression rdf:ID="association127" rdf:resource="http://bio2rdf.org/mesh:Diabetes Mellitus, Type 2"/>
<association:genetic_variation rdf:ID="association128" rdf:resource="http://bio2rdf.org/mesh:Glucose Intolerance"/>
<association:genetic_variation rdf:ID="association129" rdf:resource="http://bio2rdf.org/mesh:Diabetes Mellitus, Type 2"/>
<association:any_relation rdf:ID="association130" rdf:resource="http://bio2rdf.org/mesh:Cardiomyopathies"/>
<association:any_relation rdf:ID="association131" rdf:resource="http://bio2rdf.org/mesh:Diabetes Mellitus, Type 2"/>
<association:altered_expression rdf:ID="association132" rdf:resource="http://bio2rdf.org/mesh:Deficiency Diseases"/>
<association:genetic_variation rdf:ID="association133" rdf:resource="http://bio2rdf.org/mesh:Diabetes Insipidus, Nephrogenic"/>
<association:any_relation rdf:ID="association134" rdf:resource="http://bio2rdf.org/mesh:Iron Metabolism Disorders"/>
</rdf:Description>

<rdf:Description rdf:about="#association112">
<found_in:geneRIF>no association with type II diabetes and G482S polymorphism was detected in moderate and morbidly obese subjects</found_in:geneRIF>
</rdf:Description>
<rdf:Description rdf:about="#association113">
<found_in:geneRIF>PPARGC1 can participate in blood pressure control, and sequence substitutions at its gene locus confer an increased risk of hypertension to a substantial proportion of men.</found_in:geneRIF>
</rdf:Description>
<rdf:Description rdf:about="#association114">
<found_in:geneRIF>Haplotype associated with strongest insulin response to glucose conferred lowest risk of type 2 diabetes.</found_in:geneRIF>
</rdf:Description>
<rdf:Description rdf:about="#association115">
<found_in:geneRIF>Gly482Ser polymorphism of the PGC-1 gene should be considered as a risk factor for the development of type 2 diabetes in Caucasians.</found_in:geneRIF>
</rdf:Description>
<rdf:Description rdf:about="#association116">
<found_in:geneRIF>482Ser allele of the PGC-1alpha gene is associated with the conversion from impaired glucose tolerance to type 2 diabetes in the STOP-NIDDM trial.</found_in:geneRIF>
</rdf:Description>
<rdf:Description rdf:about="#association117">
<found_in:geneRIF>sex-specific association between Gly482Ser polymorphism and arterial hypertension in type 2 diabetic men.</found_in:geneRIF>
</rdf:Description>
<rdf:Description rdf:about="#association118">
<found_in:geneRIF>Ser allele of PGC-1alpha Gly482Ser confers a significantly reduced risk of hypertension in whites.</found_in:geneRIF>
</rdf:Description>
<rdf:Description rdf:about="#association119">
<found_in:geneRIF>PPARGC1A is likely to contribute to the risk of diabetes in offspring of patients with type 2 diabetes.</found_in:geneRIF>
</rdf:Description>
<rdf:Description rdf:about="#association120">
<found_in:geneRIF>PPARGC1A promoter polymorphisms are associated with age at diagnosis of type 2 diabetes and early-onset type 2 diabetes in the Korean population.</found_in:geneRIF>
</rdf:Description>
<rdf:Description rdf:about="#association121">
<found_in:geneRIF>PPARGC1A promoter polymorphisms are associated with age at diagnosis of type 2 diabetes and early-onset type 2 diabetes in the Korean population.</found_in:geneRIF>
</rdf:Description>
<rdf:Description rdf:about="#association122">
<found_in:geneRIF>Data suggest that the Gly482 Ser variant of the peroxisome proliferator-activated receptor gamma coactivator-1alpha gene may be an independent genetic risk factor for young-onset hypertension.</found_in:geneRIF>
</rdf:Description>
<rdf:Description rdf:about="#association123">
<found_in:geneRIF>Meta-analysis: a modest role for the Gly482Ser PPARGC1A variant in type 2 diabetes risk</found_in:geneRIF>
</rdf:Description>
<rdf:Description rdf:about="#association124">
<found_in:geneRIF>The polymorphisms of the peroxisome proliferator-activated receptor-gamma (Pro12Ala) and its coactivator-1 (Gly482Ser) genes were investigated among 201 Chinese Han women with polycystic ovary syndrome (PCOS).</found_in:geneRIF>
</rdf:Description>
<rdf:Description rdf:about="#association125">
<found_in:geneRIF>These results suggest that PGC-1alpha variants with Gly/Gly at 482nd amino acid may impair the Tfam transcription, a regulatory function of mitochondrial biogenesis, resulting in dysfunctional mtDNA replication.</found_in:geneRIF>
</rdf:Description>
<rdf:Description rdf:about="#association126">
<found_in:geneRIF>PPARGC1A, PPARGC1B, and EP300 may have roles for familial breast cancer susceptibility</found_in:geneRIF>
</rdf:Description>
<rdf:Description rdf:about="#association127">
<found_in:geneRIF>Defects in PGC-1alpha expression and regulation may contribute to the pathophysiology of type 2 diabetes in humans.</found_in:geneRIF>
</rdf:Description>
<rdf:Description rdf:about="#association128">
<found_in:geneRIF>Single nucleotide polymorphisms in PPARD modify the conversion from glucose intolerance to type 2 diabetes particularly in combination with polymorphisms in PGC-1A.</found_in:geneRIF>
</rdf:Description>
<rdf:Description rdf:about="#association129">
<found_in:geneRIF>Single nucleotide polymorphisms in PPARD modify the conversion from glucose intolerance to type 2 diabetes particularly in combination with polymorphisms in PGC-1A.</found_in:geneRIF>
</rdf:Description>
<rdf:Description rdf:about="#association130">
<found_in:geneRIF>Recent studies have elucidated the function of the PGC-1 coactivators in different tissues and have highlighted the implications of PGC-1 dysregulation in diseases such as diabetes, obesity, cardiomyopathy, or neurodegeneration.</found_in:geneRIF>
</rdf:Description>
<rdf:Description rdf:about="#association131">
<found_in:geneRIF>Its regulatory function in lipid metabolism makes it an inviting target for pharmacological intervention in the treatment of obesity and Type 2 diabetes.</found_in:geneRIF>
</rdf:Description>
<rdf:Description rdf:about="#association132">
<found_in:geneRIF>The activated proinflammatory state of monocytes and MDM in low HDL-C subjects constitutes a novel parameter of risk associated with HDL deficiency, related to altered expression of metallothionein genes and the reciprocal regulation of PPARgamma.</found_in:geneRIF>
</rdf:Description>
<rdf:Description rdf:about="#association133">
<found_in:geneRIF>We therefore suggest that this PPARGC1A allele may play a role in the large difference in type II diabetes prevalence between Polynesians and neighboring populations.</found_in:geneRIF>
</rdf:Description>
<rdf:Description rdf:about="#association134">
<found_in:geneRIF>Our results indicate an essential role for ERRalpha as a key regulator of oxidative metabolism.</found_in:geneRIF>
</rdf:Description>

<!--  ************** END OF ENTREZ GENE: 10891**************  -->

<rdf:Description rdf:about="http://bio2rdf.org/geneid:10892">
<association:any_relation rdf:ID="association135" rdf:resource="http://bio2rdf.org/mesh:Lymphoma, Mucosa-Associated Lymphoid Tissue"/>
<association:genetic_variation rdf:ID="association136" rdf:resource="http://bio2rdf.org/mesh:Lymphoma, Mucosa-Associated Lymphoid Tissue"/>
<association:genetic_variation rdf:ID="association137" rdf:resource="http://bio2rdf.org/mesh:Lymphoma"/>
<association:any_relation rdf:ID="association138" rdf:resource="http://bio2rdf.org/mesh:Lymphoma, Mucosa-Associated Lymphoid Tissue"/>
<association:altered_expression rdf:ID="association139" rdf:resource="http://bio2rdf.org/mesh:Lymphoma, Mucosa-Associated Lymphoid Tissue"/>
<association:any_relation rdf:ID="association140" rdf:resource="http://bio2rdf.org/mesh:Lymphoma, Mucosa-Associated Lymphoid Tissue"/>
<association:genetic_variation rdf:ID="association141" rdf:resource="http://bio2rdf.org/mesh:Lymphoma, Mucosa-Associated Lymphoid Tissue"/>
<association:genetic_variation rdf:ID="association142" rdf:resource="http://bio2rdf.org/mesh:Lymphoma, Mucosa-Associated Lymphoid Tissue"/>
</rdf:Description>

<rdf:Description rdf:about="#association135">
<found_in:geneRIF>Fuses with API2 and defines a distinctive clinicopathologic subtype in pulmonary extranodal marginal zone B-cell lymphoma of mucosa-associated lymphoid tissue.</found_in:geneRIF>
</rdf:Description>
<rdf:Description rdf:about="#association136">
<found_in:geneRIF>translocations t(11; 18) (q21; q21) and t(14; 18) (q21; q32) represent the main structural aberrations involving MLT/MALT1 in MALT lymphomas, whereas true amplifications of MLT/MALT1 occur rarely in MZBCL</found_in:geneRIF>
</rdf:Description>
<rdf:Description rdf:about="#association137">
<found_in:geneRIF>MALT1 chromosome rearrangements have a role in MALT gastric lymphomas in patients with Sjogren's syndrome</found_in:geneRIF>
</rdf:Description>
<rdf:Description rdf:about="#association138">
<found_in:geneRIF>Detection of API2-MALT1 fusion transcripts is useful for evaluating the prognosis and clinical behavior of the MALT lymphoma.</found_in:geneRIF>
</rdf:Description>
<rdf:Description rdf:about="#association139">
<found_in:geneRIF>Taken together, our results strongly indicated that API2-MALT1 possesses a novel mechanism of self-activation by up-regulating its own expression in t(11; 18) (q21; q21)-carrying MALT lymphomas.</found_in:geneRIF>
</rdf:Description>
<rdf:Description rdf:about="#association140">
<found_in:geneRIF>Study further supports the close interaction between the MALT1 and BCL10 proteins in the pathogenesis of MALT lymphomas.</found_in:geneRIF>
</rdf:Description>
<rdf:Description rdf:about="#association141">
<found_in:geneRIF>Common translocation in MALT lymphoma results in a fusion of the cIAP2 region on chromosome 11q21 with the MALT1 gene on chromosome 18q21.</found_in:geneRIF>
</rdf:Description>
<rdf:Description rdf:about="#association142">
<found_in:geneRIF>This study demonstrates that translocations involving MALT1, including IGH/MALT1, are uncommon in cutaneous MALT lymphomas and primary cutaneous DLBCL.</found_in:geneRIF>
</rdf:Description>

<!--  ************** END OF ENTREZ GENE: 10892**************  -->

<rdf:Description rdf:about="http://bio2rdf.org/geneid:10893">
<association:altered_expression rdf:ID="association143" rdf:resource="http://bio2rdf.org/mesh:Carcinoma"/>
</rdf:Description>

<rdf:Description rdf:about="#association143">
<found_in:geneRIF>down-regulation of most MT-MMPs is typical for prostate carcinoma; seems to occur mainly in epithelial cells</found_in:geneRIF>
</rdf:Description>

<!--  ************** END OF ENTREZ GENE: 10893**************  -->

<rdf:Description rdf:about="http://bio2rdf.org/geneid:10899">
<association:altered_expression rdf:ID="association144" rdf:resource="http://bio2rdf.org/mesh:Carcinoma, Hepatocellular"/>
</rdf:Description>

<rdf:Description rdf:about="#association144">
<found_in:geneRIF>Among ten hepatocellular carcinoma cases with amplicon 1q21-q22, significant gene expression level of JTB, SHC1, CCT3 and COPA in the tumors than the paired adjacent non-malignant liver tissues.</found_in:geneRIF>
</rdf:Description>

<!--  ************** END OF ENTREZ GENE: 10899**************  -->

<rdf:Description rdf:about="http://bio2rdf.org/geneid:120071">
</rdf:Description>


<!--  ************** END OF ENTREZ GENE: 120071**************  -->

<rdf:Description rdf:about="http://bio2rdf.org/geneid:90527">
</rdf:Description>


<!--  ************** END OF ENTREZ GENE: 90527**************  -->

<rdf:Description rdf:about="http://bio2rdf.org/geneid:10870">
</rdf:Description>


<!--  ************** END OF ENTREZ GENE: 10870**************  -->

<rdf:Description rdf:about="http://bio2rdf.org/geneid:10871">
</rdf:Description>


<!--  ************** END OF ENTREZ GENE: 10871**************  -->

<rdf:Description rdf:about="http://bio2rdf.org/geneid:10874">
<association:altered_expression rdf:ID="association145" rdf:resource="http://bio2rdf.org/mesh:Leukemia, Myeloid"/>
<association:altered_expression rdf:ID="association146" rdf:resource="http://bio2rdf.org/mesh:Bladder Neoplasms"/>
<association:altered_expression rdf:ID="association147" rdf:resource="http://bio2rdf.org/mesh:Neoplasm Metastasis"/>
<association:genetic_variation rdf:ID="association148" rdf:resource="http://bio2rdf.org/mesh:Obesity"/>
</rdf:Description>

<rdf:Description rdf:about="#association145">
<found_in:geneRIF>NmU expression is related to Myb and that the NmU/NMU1R axis constitutes a previously unknown growth-promoting autocrine loop in myeloid leukemia cells</found_in:geneRIF>
</rdf:Description>
<rdf:Description rdf:about="#association146">
<found_in:geneRIF>Overexpression of neuromedin U is associated with bladder tumor formation, lung metastasis and cancer cachexia</found_in:geneRIF>
</rdf:Description>
<rdf:Description rdf:about="#association147">
<found_in:geneRIF>Overexpression of neuromedin U is associated with bladder tumor formation, lung metastasis and cancer cachexia</found_in:geneRIF>
</rdf:Description>
<rdf:Description rdf:about="#association148">
<found_in:geneRIF>Amino acid variants in NMU associate with overweight and obesity, suggesting that NMU is involved in energy regulation in humans.</found_in:geneRIF>
</rdf:Description>

<!--  ************** END OF ENTREZ GENE: 10874**************  -->

<rdf:Description rdf:about="http://bio2rdf.org/geneid:10875">
<association:altered_expression rdf:ID="association149" rdf:resource="http://bio2rdf.org/mesh:Hepatitis"/>
</rdf:Description>

<rdf:Description rdf:about="#association149">
<found_in:geneRIF>Results suggest that virus-induced fibrinogen-like protein 2 prothrombinase/fibroleukin expression and associated coagulation activity play a pivotal role in initiating severe hepatitis.</found_in:geneRIF>
</rdf:Description>

<!--  ************** END OF ENTREZ GENE: 10875**************  -->

<rdf:Description rdf:about="http://bio2rdf.org/geneid:10877">
</rdf:Description>


<!--  ************** END OF ENTREZ GENE: 10877**************  -->

<rdf:Description rdf:about="http://bio2rdf.org/geneid:10878">
<association:genetic_variation rdf:ID="association150" rdf:resource="http://bio2rdf.org/mesh:Hemolytic-Uremic Syndrome"/>
</rdf:Description>

<rdf:Description rdf:about="#association150">
<found_in:geneRIF>Deletion of two closely related genes, complement factor H-related 1 (CFHR1) and complement factor H-related 3 (CFHR3), increases the risk of atypical hemolytic uremic syndrome.</found_in:geneRIF>
</rdf:Description>

<!--  ************** END OF ENTREZ GENE: 10878**************  -->

<rdf:Description rdf:about="http://bio2rdf.org/geneid:10886">
</rdf:Description>


<!--  ************** END OF ENTREZ GENE: 10886**************  -->

<rdf:Description rdf:about="http://bio2rdf.org/geneid:10887">
</rdf:Description>


<!--  ************** END OF ENTREZ GENE: 10887**************  -->

<rdf:Description rdf:about="http://bio2rdf.org/geneid:10888">
</rdf:Description>


<!--  ************** END OF ENTREZ GENE: 10888**************  -->

<rdf:Description rdf:about="http://bio2rdf.org/geneid:10859">
<association:any_relation rdf:ID="association151" rdf:resource="http://bio2rdf.org/mesh:Sezary Syndrome"/>
<association:any_relation rdf:ID="association152" rdf:resource="http://bio2rdf.org/mesh:RNA Virus Infections"/>
<association:genetic_variation rdf:ID="association153" rdf:resource="http://bio2rdf.org/mesh:Arthritis, Rheumatoid"/>
</rdf:Description>

<rdf:Description rdf:about="#association151">
<found_in:geneRIF>Engagement of ILT2/CD85j found in Sezary syndrome cells inhibits their CD3/TCR signaling.</found_in:geneRIF>
</rdf:Description>
<rdf:Description rdf:about="#association152">
<found_in:geneRIF>Increased binding to influenza virus-infected cells is observed in leukocyte Ig-like receptor-1 (LIR1) that is functional and possibly results from the generation of complexes of class I MHC proteins after influenza virus infection.</found_in:geneRIF>
</rdf:Description>
<rdf:Description rdf:about="#association153">
<found_in:geneRIF>Polymorphism in LILRB1 is associated with susceptibility to rheumatoid arthritis with HLA-DRB1 shared epitope negative subjects</found_in:geneRIF>
</rdf:Description>

<!--  ************** END OF ENTREZ GENE: 10859**************  -->

<rdf:Description rdf:about="http://bio2rdf.org/geneid:10858">
<association:negative_assoc rdf:ID="association154" rdf:resource="http://bio2rdf.org/mesh:Alzheimer Disease"/>
<association:genetic_variation rdf:ID="association155" rdf:resource="http://bio2rdf.org/mesh:Alzheimer Disease"/>
<association:genetic_variation rdf:ID="association156" rdf:resource="http://bio2rdf.org/mesh:Alzheimer Disease"/>
<association:genetic_variation rdf:ID="association157" rdf:resource="http://bio2rdf.org/mesh:Alzheimer Disease"/>
</rdf:Description>

<rdf:Description rdf:about="#association154">
<found_in:geneRIF>Polymorphisms in the CYP46 gene are found not to be risk factors for Alzheimer's disease nor are they associated with parenchymal or vascular accumulation of amyloid-beta protein.</found_in:geneRIF>
</rdf:Description>
<rdf:Description rdf:about="#association155">
<found_in:geneRIF>In contrast to two previous reports but in accordance with one other, we were unable to detect an association between an intron 2 polymorphism of CYP46 and Alzheimer disease.</found_in:geneRIF>
</rdf:Description>
<rdf:Description rdf:about="#association156">
<found_in:geneRIF>the polymorphism of CYP46 intron 2 is implicated in the susceptibility to late-onset Alzheimer's disease and a strong synergistic interaction between CYP46 TT homozoygots</found_in:geneRIF>
</rdf:Description>
<rdf:Description rdf:about="#association157">
<found_in:geneRIF>Polymorphism was associated with the risk of Alzheimer disease (AD) but subjects homozygous for the C alleles were protected from AD with an adjusted odds ratio.</found_in:geneRIF>
</rdf:Description>

<!--  ************** END OF ENTREZ GENE: 10858**************  -->

<rdf:Description rdf:about="http://bio2rdf.org/geneid:10855">
<association:altered_expression rdf:ID="association158" rdf:resource="http://bio2rdf.org/mesh:Lung Neoplasms"/>
<association:any_relation rdf:ID="association159" rdf:resource="http://bio2rdf.org/mesh:Neoplasm Metastasis"/>
<association:any_relation rdf:ID="association160" rdf:resource="http://bio2rdf.org/mesh:Stomach Neoplasms"/>
<association:any_relation rdf:ID="association161" rdf:resource="http://bio2rdf.org/mesh:Neoplasm Metastasis"/>
<association:altered_expression rdf:ID="association162" rdf:resource="http://bio2rdf.org/mesh:Aortic Aneurysm, Abdominal"/>
<association:altered_expression rdf:ID="association163" rdf:resource="http://bio2rdf.org/mesh:Carcinoma, Squamous Cell"/>
<association:altered_expression rdf:ID="association164" rdf:resource="http://bio2rdf.org/mesh:Carcinoma, Squamous Cell"/>
<association:altered_expression rdf:ID="association165" rdf:resource="http://bio2rdf.org/mesh:Glioma"/>
<association:altered_expression rdf:ID="association166" rdf:resource="http://bio2rdf.org/mesh:Hematologic Neoplasms"/>
<association:altered_expression rdf:ID="association167" rdf:resource="http://bio2rdf.org/mesh:Endometriosis"/>
<association:altered_expression rdf:ID="association168" rdf:resource="http://bio2rdf.org/mesh:Endometriosis"/>
<association:any_relation rdf:ID="association169" rdf:resource="http://bio2rdf.org/mesh:Carcinoma"/>
<association:altered_expression rdf:ID="association170" rdf:resource="http://bio2rdf.org/mesh:Nephrotic Syndrome"/>
<association:altered_expression rdf:ID="association171" rdf:resource="http://bio2rdf.org/mesh:Carcinoma, Hepatocellular"/>
<association:altered_expression rdf:ID="association172" rdf:resource="http://bio2rdf.org/mesh:Melanoma"/>
<association:altered_expression rdf:ID="association173" rdf:resource="http://bio2rdf.org/mesh:Nephrotic Syndrome"/>
<association:altered_expression rdf:ID="association174" rdf:resource="http://bio2rdf.org/mesh:Stomach Neoplasms"/>
<association:altered_expression rdf:ID="association175" rdf:resource="http://bio2rdf.org/mesh:Carcinoma, Intraductal, Noninfiltrating"/>
<association:altered_expression rdf:ID="association176" rdf:resource="http://bio2rdf.org/mesh:Diabetic Nephropathies"/>
<association:regulatory_modification rdf:ID="association177" rdf:resource="http://bio2rdf.org/mesh:Bladder Neoplasms"/>
<association:altered_expression rdf:ID="association178" rdf:resource="http://bio2rdf.org/mesh:Esophageal Neoplasms"/>
<association:altered_expression rdf:ID="association179" rdf:resource="http://bio2rdf.org/mesh:Carcinoma, Squamous Cell"/>
<association:altered_expression rdf:ID="association180" rdf:resource="http://bio2rdf.org/mesh:Leukemic Infiltration"/>
<association:any_relation rdf:ID="association181" rdf:resource="http://bio2rdf.org/mesh:Breast Neoplasms"/>
<association:altered_expression rdf:ID="association182" rdf:resource="http://bio2rdf.org/mesh:Melanoma"/>
<association:altered_expression rdf:ID="association183" rdf:resource="http://bio2rdf.org/mesh:Neoplasm Metastasis"/>
<association:altered_expression rdf:ID="association184" rdf:resource="http://bio2rdf.org/mesh:Inflammation"/>
<association:altered_expression rdf:ID="association185" rdf:resource="http://bio2rdf.org/mesh:Medulloblastoma"/>
<association:any_relation rdf:ID="association186" rdf:resource="http://bio2rdf.org/mesh:Neoplasm Metastasis"/>
<association:any_relation rdf:ID="association187" rdf:resource="http://bio2rdf.org/mesh:Melanoma"/>
<association:any_relation rdf:ID="association188" rdf:resource="http://bio2rdf.org/mesh:Diabetic Nephropathies"/>
<association:genetic_variation rdf:ID="association189" rdf:resource="http://bio2rdf.org/mesh:Ovarian Neoplasms"/>
</rdf:Description>

<rdf:Description rdf:about="#association158">
<found_in:geneRIF>Erythromycin and clarithromycin modulation of growth factor-induced expression of heparanase mRNA on human lung cancer cells in vitro.</found_in:geneRIF>
</rdf:Description>
<rdf:Description rdf:about="#association159">
<found_in:geneRIF>REVIEW: Heparinase: involvement in cancer metastasis, angiogenesis and normal development</found_in:geneRIF>
</rdf:Description>
<rdf:Description rdf:about="#association160">
<found_in:geneRIF>It was concluded that heparanase might play an important role in the development of invasion and metastasis of the gastric cancer.</found_in:geneRIF>
</rdf:Description>
<rdf:Description rdf:about="#association161">
<found_in:geneRIF>structural recognition plays critical roles in tumor metastasis; specificity of the purified recombinant human heparanase</found_in:geneRIF>
</rdf:Description>
<rdf:Description rdf:about="#association162">
<found_in:geneRIF>Heparanase participates in the structure damage and remodeling of abdominal aorta at matrix level, which contributes to abdominal aortic aneurysm (AAA) formation.</found_in:geneRIF>
</rdf:Description>
<rdf:Description rdf:about="#association163">
<found_in:geneRIF>reduced heparanase mRNA expression may result in abnormal cell growth and correlate with esophageal squamous cell carcinoma progression</found_in:geneRIF>
</rdf:Description>
<rdf:Description rdf:about="#association164">
<found_in:geneRIF>Expression correlates with tumor invasiveness patterns in human oral squamous cell carcinoma xenografts in SCID mice.</found_in:geneRIF>
</rdf:Description>
<rdf:Description rdf:about="#association165">
<found_in:geneRIF>Heparanase activates signal transduction pathways and, depending on its expression levels, may modulate tumor progression in glioma cells.</found_in:geneRIF>
</rdf:Description>
<rdf:Description rdf:about="#association166">
<found_in:geneRIF>Increased HPR1 expression is associated with thyroid tumor malignancy and may significantly contribute to thyroid tumor metastases</found_in:geneRIF>
</rdf:Description>
<rdf:Description rdf:about="#association167">
<found_in:geneRIF>Heparanase gene expression may play some roles in the pathogenesis of endometriosis, and it may participate the regulation of menstrual cycle and may be an important target of the trentment for endometriosis.</found_in:geneRIF>
</rdf:Description>
<rdf:Description rdf:about="#association168">
<found_in:geneRIF>Heparanase gene expression may play some roles in the pathogenesis of endometriosis, and it may participate the regulation of menstrual cycle and may be an important target of the trentment for endometriosis.</found_in:geneRIF>
</rdf:Description>
<rdf:Description rdf:about="#association169">
<found_in:geneRIF>Heparanase, CD44v6 and nm23 may play important roles in the invasive infiltration and lymph node metastasis in gastric carcinomas.</found_in:geneRIF>
</rdf:Description>
<rdf:Description rdf:about="#association170">
<found_in:geneRIF>Heparanase mRNA may be important to the loss of glomerular negative charge in GBM and lead to proteinuria in steroid responsive nephrotic syndrome.</found_in:geneRIF>
</rdf:Description>
<rdf:Description rdf:about="#association171">
<found_in:geneRIF>Point mutation may be one of the causes for enhanced heparanase mRNA expression in hepatocellular carcinoma.</found_in:geneRIF>
</rdf:Description>
<rdf:Description rdf:about="#association172">
<found_in:geneRIF>one of the roles CREB plays in the acquisition of melanoma cells metastatic phenotype is affecting HPSE-1 activity</found_in:geneRIF>
</rdf:Description>
<rdf:Description rdf:about="#association173">
<found_in:geneRIF>dysregulated heparanase expression may play a significant role in the pathogenesis of steroid-sensitive nephrotic syndrome, possibly through an abnormality in post-translational control of latent heparanase activation</found_in:geneRIF>
</rdf:Description>
<rdf:Description rdf:about="#association174">
<found_in:geneRIF>NF-kappaB RelA (p65) activation was related with increased heparanase gene expression and correlated with poor clinicopathological characteristics in gastric cancers.</found_in:geneRIF>
</rdf:Description>
<rdf:Description rdf:about="#association175">
<found_in:geneRIF>HPR1 was expressed at a significantly higher frequency in the invasive comedo and DCIS with microinvasion subtypes than in the noninvasive subtypes.</found_in:geneRIF>
</rdf:Description>
<rdf:Description rdf:about="#association176">
<found_in:geneRIF>Loss of heparan sulfsate in the glomerular basement membrane in diabetic nephropathy is attributable to accelerated heparan sulfate degradation by increased HPR1 expression.</found_in:geneRIF>
</rdf:Description>
<rdf:Description rdf:about="#association177">
<found_in:geneRIF>expression during the pathogenesis of bladder cancer is due to promoter hypomethylation and transcription factor EGR1</found_in:geneRIF>
</rdf:Description>
<rdf:Description rdf:about="#association178">
<found_in:geneRIF>The expression of heparanase mRNA in an esophageal cancer cell line can be inhibited by antisense oligonucleotides, which can inhibit metastasis of esophageal squamous cell carcinoma or other tumors by inhibiting the expression of heparanase.</found_in:geneRIF>
</rdf:Description>
<rdf:Description rdf:about="#association179">
<found_in:geneRIF>The expression of heparanase mRNA in an esophageal cancer cell line can be inhibited by antisense oligonucleotides, which can inhibit metastasis of esophageal squamous cell carcinoma or other tumors by inhibiting the expression of heparanase.</found_in:geneRIF>
</rdf:Description>
<rdf:Description rdf:about="#association180">
<found_in:geneRIF>In summary, we have characterized a link between leukomogenic factors and the downregulation of heparanase in myeloid leukemic cells.</found_in:geneRIF>
</rdf:Description>
<rdf:Description rdf:about="#association181">
<found_in:geneRIF>results emphasize the significance and clarify the involvement of heparanase in primary breast cancer progression by generating a supportive microenvironment that promotes tumor growth, angiogenesis and survival</found_in:geneRIF>
</rdf:Description>
<rdf:Description rdf:about="#association182">
<found_in:geneRIF>Brain-metastatic melanoma cells (B16B15b) showed augmenting levels of HPSE-1 protein expression in a time-dependent manner.</found_in:geneRIF>
</rdf:Description>
<rdf:Description rdf:about="#association183">
<found_in:geneRIF>The secreted enzyme facilitates cell invasion associated with cancer metastasis, angiogenesis, and inflammation.</found_in:geneRIF>
</rdf:Description>
<rdf:Description rdf:about="#association184">
<found_in:geneRIF>The secreted enzyme facilitates cell invasion associated with cancer metastasis, angiogenesis, and inflammation.</found_in:geneRIF>
</rdf:Description>
<rdf:Description rdf:about="#association185">
<found_in:geneRIF>Expressions of p75 (NTR) and HPSE-1 correlated with each other in medulloblastoma.</found_in:geneRIF>
</rdf:Description>
<rdf:Description rdf:about="#association186">
<found_in:geneRIF>REVIEW of heparanase involvement in cancer metastasis and angiogenesis</found_in:geneRIF>
</rdf:Description>
<rdf:Description rdf:about="#association187">
<found_in:geneRIF>heparanase modifies FGF2 binding, signaling, and angiogenesis in metastatic melanoma cells</found_in:geneRIF>
</rdf:Description>
<rdf:Description rdf:about="#association188">
<found_in:geneRIF>HPSE is involved in the pathogenesis of proteinuria in overt diabetic nephropathy by degradation of heparan sulfates</found_in:geneRIF>
</rdf:Description>
<rdf:Description rdf:about="#association189">
<found_in:geneRIF>The CGC HSPE-1 haplotype associates with stage in ovarian cancer.</found_in:geneRIF>
</rdf:Description>

<!--  ************** END OF ENTREZ GENE: 10855**************  -->

<rdf:Description rdf:about="http://bio2rdf.org/geneid:10857">
</rdf:Description>


<!--  ************** END OF ENTREZ GENE: 10857**************  -->

<rdf:Description rdf:about="http://bio2rdf.org/geneid:10856">
</rdf:Description>


<!--  ************** END OF ENTREZ GENE: 10856**************  -->

<rdf:Description rdf:about="http://bio2rdf.org/geneid:202018">
</rdf:Description>


<!--  ************** END OF ENTREZ GENE: 202018**************  -->

<rdf:Description rdf:about="http://bio2rdf.org/geneid:10850">
<association:altered_expression rdf:ID="association190" rdf:resource="http://bio2rdf.org/mesh:Dermatitis, Atopic"/>
<association:altered_expression rdf:ID="association191" rdf:resource="http://bio2rdf.org/mesh:Ichthyosis Vulgaris"/>
<association:any_relation rdf:ID="association192" rdf:resource="http://bio2rdf.org/mesh:Dermatitis, Atopic"/>
<association:any_relation rdf:ID="association193" rdf:resource="http://bio2rdf.org/mesh:Skin Diseases"/>
<association:any_relation rdf:ID="association194" rdf:resource="http://bio2rdf.org/mesh:Mycosis Fungoides"/>
</rdf:Description>

<rdf:Description rdf:about="#association190">
<found_in:geneRIF>Serum CTACK levels in patients with atopic dermatitis (AD) and psoriasis vulgaris (pSv) were significantly higher.</found_in:geneRIF>
</rdf:Description>
<rdf:Description rdf:about="#association191">
<found_in:geneRIF>Serum CTACK levels in patients with atopic dermatitis (AD) and psoriasis vulgaris (pSv) were significantly higher.</found_in:geneRIF>
</rdf:Description>
<rdf:Description rdf:about="#association192">
<found_in:geneRIF>primary Th2-dominated inflammatory reaction in atopic dermatitis induced by TARC leads to an augmented skin-specific inflammatory reaction through CTACK.</found_in:geneRIF>
</rdf:Description>
<rdf:Description rdf:about="#association193">
<found_in:geneRIF>CCL28 produced by keratinocytes is mediated by different signal pathways from CCL27, and both CCL27 and CCL28 are involved in the pathogenesis of inflammatory skin diseases.</found_in:geneRIF>
</rdf:Description>
<rdf:Description rdf:about="#association194">
<found_in:geneRIF>CCR10-CTACK/CCL27 interactions between circulating T cells and keratinocytes would seem to play an important role in the pathophysiology of mycosis fungoides.</found_in:geneRIF>
</rdf:Description>

<!--  ************** END OF ENTREZ GENE: 10850**************  -->

<rdf:Description rdf:about="http://bio2rdf.org/geneid:150209">
<association:altered_expression rdf:ID="association195" rdf:resource="http://bio2rdf.org/mesh:Colonic Neoplasms"/>
</rdf:Description>

<rdf:Description rdf:about="#association195">
<found_in:geneRIF>AIF maintains the transformed state of colon cancer cells through its NADH oxidase activity, by mechanisms that involve complex I function.</found_in:geneRIF>
</rdf:Description>

<!--  ************** END OF ENTREZ GENE: 150209**************  -->

<rdf:Description rdf:about="http://bio2rdf.org/geneid:10868">
</rdf:Description>


<!--  ************** END OF ENTREZ GENE: 10868**************  -->

<rdf:Description rdf:about="http://bio2rdf.org/geneid:10864">
</rdf:Description>


<!--  ************** END OF ENTREZ GENE: 10864**************  -->

<rdf:Description rdf:about="http://bio2rdf.org/geneid:10863">
<association:altered_expression rdf:ID="association196" rdf:resource="http://bio2rdf.org/mesh:Carcinoma, Non-Small-Cell Lung"/>
<association:altered_expression rdf:ID="association197" rdf:resource="http://bio2rdf.org/mesh:Carcinoma, Ductal, Breast"/>
<association:altered_expression rdf:ID="association198" rdf:resource="http://bio2rdf.org/mesh:Carcinoma, Ductal, Breast"/>
</rdf:Description>

<rdf:Description rdf:about="#association196">
<found_in:geneRIF>data demonstrate for the first time that ADAM28 is overexpressed and activated in human non-small cell lung carcinomas, and suggest the possibility that ADAM28 plays a role in cell proliferation and progression of the human lung carcinomas</found_in:geneRIF>
</rdf:Description>
<rdf:Description rdf:about="#association197">
<found_in:geneRIF>ADAM28 is overexpressed in an activated form in breast carcinoma cells and suggest ADAM28 is involved in cell proliferation through enhanced bioavailability of IGF-I released from the IGF-I/IGFBP-3 complex by IGFBP-3 cleavage in breast carcinomas.</found_in:geneRIF>
</rdf:Description>
<rdf:Description rdf:about="#association198">
<found_in:geneRIF>ADAM28 is overexpressed in an activated form in breast carcinoma cells and suggest ADAM28 is involved in cell proliferation through enhanced bioavailability of IGF-I released from the IGF-I/IGFBP-3 complex by IGFBP-3 cleavage in breast carcinomas.</found_in:geneRIF>
</rdf:Description>

<!--  ************** END OF ENTREZ GENE: 10863**************  -->

<rdf:Description rdf:about="http://bio2rdf.org/geneid:10861">
<association:altered_expression rdf:ID="association199" rdf:resource="http://bio2rdf.org/mesh:Intestinal Neoplasms"/>
</rdf:Description>

<rdf:Description rdf:about="#association199">
<found_in:geneRIF>The expression of three messengers coding for SAT-1, SAT-2 and GalNAcT-1 in human samples of intestinal cancer and some cell lines (breast cancer and melanomas), was evaluated.</found_in:geneRIF>
</rdf:Description>

<!--  ************** END OF ENTREZ GENE: 10861**************  -->

<rdf:Description rdf:about="http://bio2rdf.org/geneid:10845">
</rdf:Description>


<!--  ************** END OF ENTREZ GENE: 10845**************  -->

<rdf:Description rdf:about="http://bio2rdf.org/geneid:10849">
<association:genetic_variation rdf:ID="association200" rdf:resource="http://bio2rdf.org/mesh:Adenoma"/>
</rdf:Description>

<rdf:Description rdf:about="#association200">
<found_in:geneRIF>The ASE-1 polymorphism was associated with an increased risk of adenomas, OR of 1.39 (95% CI 1.06-1.81), which upon stratification was apparent among women only, OR of 1.66 (95% CI 1.15-2.39)</found_in:geneRIF>
</rdf:Description>

<!--  ************** END OF ENTREZ GENE: 10849**************  -->

<rdf:Description rdf:about="http://bio2rdf.org/geneid:10848">
<association:altered_expression rdf:ID="association201" rdf:resource="http://bio2rdf.org/mesh:Paraparesis, Tropical Spastic"/>
<association:altered_expression rdf:ID="association202" rdf:resource="http://bio2rdf.org/mesh:AIDS Dementia Complex"/>
<association:altered_expression rdf:ID="association203" rdf:resource="http://bio2rdf.org/mesh:Carcinoma, Ductal, Breast"/>
<association:negative_assoc rdf:ID="association204" rdf:resource="http://bio2rdf.org/mesh:Testicular Neoplasms"/>
<association:genetic_variation rdf:ID="association205" rdf:resource="http://bio2rdf.org/mesh:Adenoma"/>
<association:genetic_variation rdf:ID="association206" rdf:resource="http://bio2rdf.org/mesh:Carcinoma"/>
</rdf:Description>

<rdf:Description rdf:about="#association201">
<found_in:geneRIF>Effect of RAI on transcription and replication of human immunodeficiency virus type 1 (HIV-1).</found_in:geneRIF>
</rdf:Description>
<rdf:Description rdf:about="#association202">
<found_in:geneRIF>Effect of RAI on transcription and replication of human immunodeficiency virus type 1 (HIV-1).</found_in:geneRIF>
</rdf:Description>
<rdf:Description rdf:about="#association203">
<found_in:geneRIF>The RAI protein, human is an evolutionarily conserved inhibitor of p53, and its expression is upregulated in human breast carcinomas expressing wild-type p53.</found_in:geneRIF>
</rdf:Description>
<rdf:Description rdf:about="#association204">
<found_in:geneRIF>neither polymorphisms in several DNA repair genes nor alleles of several polymorphisms in the chromosomal of region 19q13.2-3, encompassing the genes ASE, ERCC1, RAI and XPD, were associated with risk of testicular cancer in Danish patients</found_in:geneRIF>
</rdf:Description>
<rdf:Description rdf:about="#association205">
<found_in:geneRIF>The RAI polymorphism showed a trend towards risk reduction for both adenomas (OR of 0.70, 95% CI 0.49-1.01) and carcinomas (OR of 0.49, 95% CI 0.21-1.13) among wo</found_in:geneRIF>
</rdf:Description>
<rdf:Description rdf:about="#association206">
<found_in:geneRIF>The RAI polymorphism showed a trend towards risk reduction for both adenomas (OR of 0.70, 95% CI 0.49-1.01) and carcinomas (OR of 0.49, 95% CI 0.21-1.13) among wo</found_in:geneRIF>
</rdf:Description>

<!--  ************** END OF ENTREZ GENE: 10848**************  -->

<rdf:Description rdf:about="http://bio2rdf.org/geneid:10847">
</rdf:Description>


<!--  ************** END OF ENTREZ GENE: 10847**************  -->

<rdf:Description rdf:about="http://bio2rdf.org/geneid:10842">
</rdf:Description>


<!--  ************** END OF ENTREZ GENE: 10842**************  -->

<rdf:Description rdf:about="http://bio2rdf.org/geneid:10841">
</rdf:Description>


<!--  ************** END OF ENTREZ GENE: 10841**************  -->

<rdf:Description rdf:about="http://bio2rdf.org/geneid:10840">
</rdf:Description>


<!--  ************** END OF ENTREZ GENE: 10840**************  -->

<rdf:Description rdf:about="http://bio2rdf.org/geneid:112939">
</rdf:Description>


<!--  ************** END OF ENTREZ GENE: 112939**************  -->

<rdf:Description rdf:about="http://bio2rdf.org/geneid:145501">
<association:altered_expression rdf:ID="association207" rdf:resource="http://bio2rdf.org/mesh:Cardiomyopathy, Alcoholic"/>
</rdf:Description>

<rdf:Description rdf:about="#association207">
<found_in:geneRIF>TAIL1 gene is located on chromosome 14q24.3 within ARVD1 (arrhythmogenic right ventricular dysplasia/cardiomyopathy, type 1) critical region; preliminary evidence suggests that it is expressed in several tissues, showing multiple alternative splicing.</found_in:geneRIF>
</rdf:Description>

<!--  ************** END OF ENTREZ GENE: 145501**************  -->

<rdf:Description rdf:about="http://bio2rdf.org/geneid:286827">
</rdf:Description>


<!--  ************** END OF ENTREZ GENE: 286827**************  -->

<rdf:Description rdf:about="http://bio2rdf.org/geneid:286826">
</rdf:Description>


<!--  ************** END OF ENTREZ GENE: 286826**************  -->

<rdf:Description rdf:about="http://bio2rdf.org/geneid:112950">
</rdf:Description>


<!--  ************** END OF ENTREZ GENE: 112950**************  -->

<rdf:Description rdf:about="http://bio2rdf.org/geneid:86614">
</rdf:Description>


<!--  ************** END OF ENTREZ GENE: 86614**************  -->

<rdf:Description rdf:about="http://bio2rdf.org/geneid:340665">
</rdf:Description>


<!--  ************** END OF ENTREZ GENE: 340665**************  -->

<rdf:Description rdf:about="http://bio2rdf.org/geneid:35">
</rdf:Description>


<!--  ************** END OF ENTREZ GENE: 35**************  -->

<rdf:Description rdf:about="http://bio2rdf.org/geneid:36">
</rdf:Description>


<!--  ************** END OF ENTREZ GENE: 36**************  -->

<rdf:Description rdf:about="http://bio2rdf.org/geneid:34">
<association:genetic_variation rdf:ID="association208" rdf:resource="http://bio2rdf.org/mesh:Liver Failure, Acute"/>
</rdf:Description>

<rdf:Description rdf:about="#association208">
<found_in:geneRIF>analysis of MCAD deficiency (homozygous at c.985A&gt;G (K329E)) complicated by acute liver failure in pregnancy [case report]</found_in:geneRIF>
</rdf:Description>

<!--  ************** END OF ENTREZ GENE: 34**************  -->

<rdf:Description rdf:about="http://bio2rdf.org/geneid:39">
</rdf:Description>


<!--  ************** END OF ENTREZ GENE: 39**************  -->

<rdf:Description rdf:about="http://bio2rdf.org/geneid:37">
</rdf:Description>


<!--  ************** END OF ENTREZ GENE: 37**************  -->

<rdf:Description rdf:about="http://bio2rdf.org/geneid:38">
</rdf:Description>


<!--  ************** END OF ENTREZ GENE: 38**************  -->

<rdf:Description rdf:about="http://bio2rdf.org/geneid:43">
<association:altered_expression rdf:ID="association209" rdf:resource="http://bio2rdf.org/mesh:Disease"/>
<association:any_relation rdf:ID="association210" rdf:resource="http://bio2rdf.org/mesh:Stress"/>
<association:genetic_variation rdf:ID="association211" rdf:resource="http://bio2rdf.org/mesh:Neurodegenerative Diseases"/>
<association:genetic_variation rdf:ID="association212" rdf:resource="http://bio2rdf.org/mesh:Syndrome"/>
<association:altered_expression rdf:ID="association213" rdf:resource="http://bio2rdf.org/mesh:Creutzfeldt-Jakob Syndrome"/>
<association:altered_expression rdf:ID="association214" rdf:resource="http://bio2rdf.org/mesh:Creutzfeldt-Jakob Syndrome"/>
</rdf:Description>

<rdf:Description rdf:about="#association209">
<found_in:geneRIF>AChE activity in the CSF of Alzeimer's disease patients is affected differentially by different AChE inhibitors.</found_in:geneRIF>
</rdf:Description>
<rdf:Description rdf:about="#association210">
<found_in:geneRIF>oxidation of AchE by hydrogen peroxide contributes significantly to the well-established oxidative stress in vitiligo</found_in:geneRIF>
</rdf:Description>
<rdf:Description rdf:about="#association211">
<found_in:geneRIF>Variant-specific causal involvement of AChE in the progression of both neurodegenerative diseases and neuromuscular syndromes raises the possibility that future therapeutic drugs might target specific AChE variant (s) or the corresponding RNA transcripts.</found_in:geneRIF>
</rdf:Description>
<rdf:Description rdf:about="#association212">
<found_in:geneRIF>Variant-specific causal involvement of AChE in the progression of both neurodegenerative diseases and neuromuscular syndromes raises the possibility that future therapeutic drugs might target specific AChE variant (s) or the corresponding RNA transcripts.</found_in:geneRIF>
</rdf:Description>
<rdf:Description rdf:about="#association213">
<found_in:geneRIF>Levels of AChE, its molecular forms, and glycosylation in the cerebrospinal fluid (CSF) from Creutzfeldt-Jakob disease (CJD) patients differs from normal values.</found_in:geneRIF>
</rdf:Description>
<rdf:Description rdf:about="#association214">
<found_in:geneRIF>Levels of AChE, its molecular forms, and glycosylation in the cerebrospinal fluid (CSF) from Creutzfeldt-Jakob disease (CJD) patients differs from normal values.</found_in:geneRIF>
</rdf:Description>

<!--  ************** END OF ENTREZ GENE: 43**************  -->

<rdf:Description rdf:about="http://bio2rdf.org/geneid:41">
<association:altered_expression rdf:ID="association215" rdf:resource="http://bio2rdf.org/mesh:Carcinoma, Adenoid Cystic"/>
</rdf:Description>

<rdf:Description rdf:about="#association215">
<found_in:geneRIF>functional expression of ASICs is characteristic feature of adenoid cystic carcinomas cells</found_in:geneRIF>
</rdf:Description>

<!--  ************** END OF ENTREZ GENE: 41**************  -->

<rdf:Description rdf:about="http://bio2rdf.org/geneid:40">
<association:altered_expression rdf:ID="association216" rdf:resource="http://bio2rdf.org/mesh:Glioma"/>
</rdf:Description>

<rdf:Description rdf:about="#association216">
<found_in:geneRIF>ASIC2 surface expression inhibits the amiloride-sensitive current and migration of glioma cells</found_in:geneRIF>
</rdf:Description>

<!--  ************** END OF ENTREZ GENE: 40**************  -->

<rdf:Description rdf:about="http://bio2rdf.org/geneid:23">
<association:any_relation rdf:ID="association217" rdf:resource="http://bio2rdf.org/mesh:Pancreatitis"/>
</rdf:Description>

<rdf:Description rdf:about="#association217">
<found_in:geneRIF>The two critical HLA regions for susceptibility to autoimmune pancreatitis are limited to the HLA-DRB1*0405-DQB1*0401 in the class II and the ABCF1in the class I regions.</found_in:geneRIF>
</rdf:Description>

<!--  ************** END OF ENTREZ GENE: 23**************  -->

<rdf:Description rdf:about="http://bio2rdf.org/geneid:24">
<association:genetic_variation rdf:ID="association218" rdf:resource="http://bio2rdf.org/mesh:Retinitis Pigmentosa"/>
<association:genetic_variation rdf:ID="association219" rdf:resource="http://bio2rdf.org/mesh:Macular Degeneration"/>
<association:genetic_variation rdf:ID="association220" rdf:resource="http://bio2rdf.org/mesh:Disease"/>
<association:genetic_variation rdf:ID="association221" rdf:resource="http://bio2rdf.org/mesh:Macular Degeneration"/>
<association:genetic_variation rdf:ID="association222" rdf:resource="http://bio2rdf.org/mesh:Retinal Degeneration"/>
<association:genetic_variation rdf:ID="association223" rdf:resource="http://bio2rdf.org/mesh:Macular Degeneration"/>
<association:genetic_variation rdf:ID="association224" rdf:resource="http://bio2rdf.org/mesh:Corneal Dystrophies, Hereditary"/>
</rdf:Description>

<rdf:Description rdf:about="#association218">
<found_in:geneRIF>Genotype-phenotype correlations highlighted the function of ABCA4 in retinitis pigmentosa (RP), cone-rod dystrophy (CRD) and Stargardt/Fundus Flavimaculatus disease (STGD/FFM).</found_in:geneRIF>
</rdf:Description>
<rdf:Description rdf:about="#association219">
<found_in:geneRIF>ABCA4 splicing mutations may be associated with a small proportion of AMD (Age-related macular degeneration) cases.</found_in:geneRIF>
</rdf:Description>
<rdf:Description rdf:about="#association220">
<found_in:geneRIF>genomic deletion in patients with Stargardt disease: genomic alterations contribute to only a small fraction of retinopathy-associated alleles</found_in:geneRIF>
</rdf:Description>
<rdf:Description rdf:about="#association221">
<found_in:geneRIF>ABCA4 splicing mutations may be associated with a small proportion of AMD (Age-related macular degeneration) cases.</found_in:geneRIF>
</rdf:Description>
<rdf:Description rdf:about="#association222">
<found_in:geneRIF>Homozygous null mutations in ABCA4 produced a severe widespread retinal degeneration that showed marked central retinal involvement.</found_in:geneRIF>
</rdf:Description>
<rdf:Description rdf:about="#association223">
<found_in:geneRIF>ABCA4 splicing mutations may be associated with a small proportion of AMD (Age-related macular degeneration) cases.</found_in:geneRIF>
</rdf:Description>
<rdf:Description rdf:about="#association224">
<found_in:geneRIF>a new 6730-16del44 deletion is the first de novo mutation associated with cone-rod dystrophy and may contribute to a better understanding of the role of ABCA4 mutations in macular dystrophies [case report]</found_in:geneRIF>
</rdf:Description>

<!--  ************** END OF ENTREZ GENE: 24**************  -->

<rdf:Description rdf:about="http://bio2rdf.org/geneid:25">
<association:genetic_variation rdf:ID="association225" rdf:resource="http://bio2rdf.org/mesh:Leukemia, Myeloid, Chronic"/>
<association:genetic_variation rdf:ID="association226" rdf:resource="http://bio2rdf.org/mesh:Leukemia, Myeloid, Chronic"/>
<association:altered_expression rdf:ID="association227" rdf:resource="http://bio2rdf.org/mesh:Leukemia, Myeloid, Chronic"/>
<association:altered_expression rdf:ID="association228" rdf:resource="http://bio2rdf.org/mesh:Leukemia"/>
<association:altered_expression rdf:ID="association229" rdf:resource="http://bio2rdf.org/mesh:Leukemia, Lymphocytic, Acute, L1"/>
<association:altered_expression rdf:ID="association230" rdf:resource="http://bio2rdf.org/mesh:Polycythemia Vera"/>
<association:genetic_variation rdf:ID="association231" rdf:resource="http://bio2rdf.org/mesh:Eosinophilia"/>
<association:genetic_variation rdf:ID="association232" rdf:resource="http://bio2rdf.org/mesh:Muscle Hypotonia"/>
<association:any_relation rdf:ID="association233" rdf:resource="http://bio2rdf.org/mesh:Stress"/>
<association:altered_expression rdf:ID="association234" rdf:resource="http://bio2rdf.org/mesh:Leukemia, Myeloid"/>
<association:altered_expression rdf:ID="association235" rdf:resource="http://bio2rdf.org/mesh:Stress"/>
<association:altered_expression rdf:ID="association236" rdf:resource="http://bio2rdf.org/mesh:Philadelphia Chromosome"/>
<association:altered_expression rdf:ID="association237" rdf:resource="http://bio2rdf.org/mesh:Thrombocythemia, Hemorrhagic"/>
<association:negative_assoc rdf:ID="association238" rdf:resource="http://bio2rdf.org/mesh:Leukemia, Myeloid, Chronic"/>
<association:any_relation rdf:ID="association239" rdf:resource="http://bio2rdf.org/mesh:Leukemia, Myeloid, Chronic"/>
<association:any_relation rdf:ID="association240" rdf:resource="http://bio2rdf.org/mesh:Leukemia, Myeloid, Chronic"/>
<association:genetic_variation rdf:ID="association241" rdf:resource="http://bio2rdf.org/mesh:Leukemia, Lymphocytic, Acute"/>
<association:genetic_variation rdf:ID="association242" rdf:resource="http://bio2rdf.org/mesh:Leukemia, Myeloid, Chronic"/>
<association:any_relation rdf:ID="association243" rdf:resource="http://bio2rdf.org/mesh:Leukemia, Myeloid"/>
<association:any_relation rdf:ID="association244" rdf:resource="http://bio2rdf.org/mesh:Leukemia, Myeloid, Chronic"/>
<association:any_relation rdf:ID="association245" rdf:resource="http://bio2rdf.org/mesh:Alzheimer Disease"/>
<association:any_relation rdf:ID="association246" rdf:resource="http://bio2rdf.org/mesh:Stress"/>
<association:any_relation rdf:ID="association247" rdf:resource="http://bio2rdf.org/mesh:Leukemia, Lymphocytic"/>
<association:altered_expression rdf:ID="association248" rdf:resource="http://bio2rdf.org/mesh:Carcinoma, Small Cell"/>
<association:any_relation rdf:ID="association249" rdf:resource="http://bio2rdf.org/mesh:Infection"/>
<association:any_relation rdf:ID="association250" rdf:resource="http://bio2rdf.org/mesh:Leukemia, Myelocytic, Acute"/>
<association:any_relation rdf:ID="association251" rdf:resource="http://bio2rdf.org/mesh:Leukemia, Myeloid, Chronic"/>
</rdf:Description>

<rdf:Description rdf:about="#association225">
<found_in:geneRIF>Several types of mutations of the Abl gene can be found in chronic myeloid leukemia patients resistant to STI571, and they can pre-exist to the onset of treatment.</found_in:geneRIF>
</rdf:Description>
<rdf:Description rdf:about="#association226">
<found_in:geneRIF>chronic myelogenous leukemia characterized by translocation between chromosomes 9 and 22 forming a BCR-ABL gene, a specific marker for this disease.</found_in:geneRIF>
</rdf:Description>
<rdf:Description rdf:about="#association227">
<found_in:geneRIF>expression of bcr/abl hybridized gene in chronic myeloid leukemia (CML), acute lymphatic leukemia (ALL) and polycythemia vera (PV), and its clinical significance</found_in:geneRIF>
</rdf:Description>
<rdf:Description rdf:about="#association228">
<found_in:geneRIF>expression of bcr/abl hybridized gene in chronic myeloid leukemia (CML), acute lymphatic leukemia (ALL) and polycythemia vera (PV), and its clinical significance</found_in:geneRIF>
</rdf:Description>
<rdf:Description rdf:about="#association229">
<found_in:geneRIF>expression of bcr/abl hybridized gene in chronic myeloid leukemia (CML), acute lymphatic leukemia (ALL) and polycythemia vera (PV), and its clinical significance</found_in:geneRIF>
</rdf:Description>
<rdf:Description rdf:about="#association230">
<found_in:geneRIF>expression of bcr/abl hybridized gene in chronic myeloid leukemia (CML), acute lymphatic leukemia (ALL) and polycythemia vera (PV), and its clinical significance</found_in:geneRIF>
</rdf:Description>
<rdf:Description rdf:about="#association231">
<found_in:geneRIF>Chronic myelocytic leukemia with eosinophilia, t(9; 12) (q34; p13), and ETV6-ABL gene rearrangement: case report and review of the literature.</found_in:geneRIF>
</rdf:Description>
<rdf:Description rdf:about="#association232">
<found_in:geneRIF>An inherited, apparently balanced translocation involving chromosomes 3 (q22), 22 (q12), and 9 (q34.1, resulting from meiotic recombination, leads to deletion in the ABL gene in a child with axial hypotonia and dysmorphism.)</found_in:geneRIF>
</rdf:Description>
<rdf:Description rdf:about="#association233">
<found_in:geneRIF>c-Abl and Arg regulate catalase and that this signaling pathway is of importance to apoptosis in the oxidative stress response</found_in:geneRIF>
</rdf:Description>
<rdf:Description rdf:about="#association234">
<found_in:geneRIF>Expression of BCR/ABL and BCL-2 in myeloid progenitors leads to myeloid leukemias.</found_in:geneRIF>
</rdf:Description>
<rdf:Description rdf:about="#association235">
<found_in:geneRIF>findings indicate that, in addition to stimulating catalase activity, c-Abl and Arg promote catalase degradation in the oxidative stress response</found_in:geneRIF>
</rdf:Description>
<rdf:Description rdf:about="#association236">
<found_in:geneRIF>bcr-abl transcript can be detected in the PBLs of Philadelphia chromosome (Ph)-negative essential thrombocythemia but the level of expression is markedly less than that in CML</found_in:geneRIF>
</rdf:Description>
<rdf:Description rdf:about="#association237">
<found_in:geneRIF>bcr-abl transcript can be detected in the PBLs of Philadelphia chromosome (Ph)-negative essential thrombocythemia but the level of expression is markedly less than that in CML</found_in:geneRIF>
</rdf:Description>
<rdf:Description rdf:about="#association238">
<found_in:geneRIF>FISH analysis of the abl and bcr genes showed the signal for bcr/abl fusion on the der (22) chromosome but not on the der (9) chromosome in Philadelpha-Negative chronic myeloid leukemia.</found_in:geneRIF>
</rdf:Description>
<rdf:Description rdf:about="#association239">
<found_in:geneRIF>Abl is a prototype of oncogenic fusion proteins in chronic myeloid leukemia [review]</found_in:geneRIF>
</rdf:Description>
<rdf:Description rdf:about="#association240">
<found_in:geneRIF>MCL-1 is a BCR/ABL-dependent survival factor and interesting target in chronic myeloid leukemia.</found_in:geneRIF>
</rdf:Description>
<rdf:Description rdf:about="#association241">
<found_in:geneRIF>the incidence of deletions from the der (9) in childhood acute lymphoblastic leukemia is at least as high as that reported for chronic myeloid leukemia.</found_in:geneRIF>
</rdf:Description>
<rdf:Description rdf:about="#association242">
<found_in:geneRIF>the incidence of deletions from the der (9) in childhood acute lymphoblastic leukemia is at least as high as that reported for chronic myeloid leukemia.</found_in:geneRIF>
</rdf:Description>
<rdf:Description rdf:about="#association243">
<found_in:geneRIF>Along with BCR, deleted in leukemia, myeloid, philadelphia-positive.</found_in:geneRIF>
</rdf:Description>
<rdf:Description rdf:about="#association244">
<found_in:geneRIF>Bcr-Abl-induced abnormalities in glucose transport regulation have roles in chronic myeloid leukaemia</found_in:geneRIF>
</rdf:Description>
<rdf:Description rdf:about="#association245">
<found_in:geneRIF>Abl could have a pathogenic role in Alzheimer's disease.</found_in:geneRIF>
</rdf:Description>
<rdf:Description rdf:about="#association246">
<found_in:geneRIF>c-Abl promotes the induction of EGR1 through the MEK/ERK pathway in regulating apoptotic response to oxidative stress.</found_in:geneRIF>
</rdf:Description>
<rdf:Description rdf:about="#association247">
<found_in:geneRIF>BCR-ABL1 induces aberrant splicing of IKAROS, which interferes with lineage identity and differentiation of pre-B lymphoblastic leukemia cells.</found_in:geneRIF>
</rdf:Description>
<rdf:Description rdf:about="#association248">
<found_in:geneRIF>activation of the c-Abl-PKCdelta-Rac1-p38 MAPK pathway in response to ionizing radiation signals conformational changes of Bak and Bax, resulting in mitochondrial activation-mediated apoptotic cell death in human non-small cell lung cancer cells</found_in:geneRIF>
</rdf:Description>
<rdf:Description rdf:about="#association249">
<found_in:geneRIF>Upon H.pylori infection c-Abl directly interacts with CagA and localizes in focal adhesion complexes and membrane ruffles, which are highly dynamic cytoskeletal structures necessary for cell motility</found_in:geneRIF>
</rdf:Description>
<rdf:Description rdf:about="#association250">
<found_in:geneRIF>Acute myelogenous leukemia patients respond to imatinib mesylate only when BCR-ABLE kinase is inhibited.</found_in:geneRIF>
</rdf:Description>
<rdf:Description rdf:about="#association251">
<found_in:geneRIF>Primary and cultured chronic myeloid leukemia stem cellsdisplay instability of the BCR-ABL fusion gene both in vivo and in vitro.</found_in:geneRIF>
</rdf:Description>

<!--  ************** END OF ENTREZ GENE: 25**************  -->

<rdf:Description rdf:about="http://bio2rdf.org/geneid:26">
<association:genetic_variation rdf:ID="association252" rdf:resource="http://bio2rdf.org/mesh:Food Hypersensitivity"/>
</rdf:Description>

<rdf:Description rdf:about="#association252">
<found_in:geneRIF>for the diamine oxidase gene differences in allele distribution were found in patients with food allergy and sprue compared to controls</found_in:geneRIF>
</rdf:Description>

<!--  ************** END OF ENTREZ GENE: 26**************  -->

<rdf:Description rdf:about="http://bio2rdf.org/geneid:27">
<association:any_relation rdf:ID="association253" rdf:resource="http://bio2rdf.org/mesh:Stress"/>
<association:altered_expression rdf:ID="association254" rdf:resource="http://bio2rdf.org/mesh:Stress"/>
</rdf:Description>

<rdf:Description rdf:about="#association253">
<found_in:geneRIF>c-Abl and Arg regulate catalase and that this signaling pathway is of importance to apoptosis in the oxidative stress response</found_in:geneRIF>
</rdf:Description>
<rdf:Description rdf:about="#association254">
<found_in:geneRIF>findings indicate that, in addition to stimulating catalase activity, c-Abl and Arg promote catalase degradation in the oxidative stress response</found_in:geneRIF>
</rdf:Description>

<!--  ************** END OF ENTREZ GENE: 27**************  -->

<rdf:Description rdf:about="http://bio2rdf.org/geneid:28">
<association:regulatory_modification rdf:ID="association255" rdf:resource="http://bio2rdf.org/mesh:Bladder Exstrophy"/>
<association:any_relation rdf:ID="association256" rdf:resource="http://bio2rdf.org/mesh:Infection"/>
</rdf:Description>

<rdf:Description rdf:about="#association255">
<found_in:geneRIF>Results suggest that loss of the ABO gene and/or its promoter hypermethylation is a specific marker for transitional cell carcinoma of the bladder.</found_in:geneRIF>
</rdf:Description>
<rdf:Description rdf:about="#association256">
<found_in:geneRIF>a hypothesis for understanding the association between blood group O and the risk of infection with V.cholerae O1 and O139 as well as the risk of developing severe symptoms once infected</found_in:geneRIF>
</rdf:Description>

<!--  ************** END OF ENTREZ GENE: 28**************  -->

<rdf:Description rdf:about="http://bio2rdf.org/geneid:29">
</rdf:Description>


<!--  ************** END OF ENTREZ GENE: 29**************  -->

<rdf:Description rdf:about="http://bio2rdf.org/geneid:114799">
</rdf:Description>


<!--  ************** END OF ENTREZ GENE: 114799**************  -->

<rdf:Description rdf:about="http://bio2rdf.org/geneid:114798">
<association:any_relation rdf:ID="association257" rdf:resource="http://bio2rdf.org/mesh:Tourette Syndrome"/>
</rdf:Description>

<rdf:Description rdf:about="#association257">
<found_in:geneRIF>SLITRK1 trouble in Tourette's syndrome.</found_in:geneRIF>
</rdf:Description>

<!--  ************** END OF ENTREZ GENE: 114798**************  -->

<rdf:Description rdf:about="http://bio2rdf.org/geneid:32">
</rdf:Description>


<!--  ************** END OF ENTREZ GENE: 32**************  -->

<rdf:Description rdf:about="http://bio2rdf.org/geneid:31">
<association:genetic_variation rdf:ID="association258" rdf:resource="http://bio2rdf.org/mesh:Breast Neoplasms"/>
</rdf:Description>

<rdf:Description rdf:about="#association258">
<found_in:geneRIF>polymorphisms in acetyl-Coenzyme A carboxylase alpha is associated with breast cancer predisposition</found_in:geneRIF>
</rdf:Description>

<!--  ************** END OF ENTREZ GENE: 31**************  -->

<rdf:Description rdf:about="http://bio2rdf.org/geneid:19">
<association:altered_expression rdf:ID="association259" rdf:resource="http://bio2rdf.org/mesh:Atherosclerosis"/>
<association:negative_assoc rdf:ID="association260" rdf:resource="http://bio2rdf.org/mesh:Coronary Arteriosclerosis"/>
<association:altered_expression rdf:ID="association261" rdf:resource="http://bio2rdf.org/mesh:Atherosclerosis"/>
<association:genetic_variation rdf:ID="association262" rdf:resource="http://bio2rdf.org/mesh:Tangier Disease"/>
<association:genetic_variation rdf:ID="association263" rdf:resource="http://bio2rdf.org/mesh:Tangier Disease"/>
<association:genetic_variation rdf:ID="association264" rdf:resource="http://bio2rdf.org/mesh:Tangier Disease"/>
<association:any_relation rdf:ID="association265" rdf:resource="http://bio2rdf.org/mesh:Alzheimer Disease"/>
<association:any_relation rdf:ID="association266" rdf:resource="http://bio2rdf.org/mesh:Atherosclerosis"/>
<association:genetic_variation rdf:ID="association267" rdf:resource="http://bio2rdf.org/mesh:Atherosclerosis"/>
<association:negative_assoc rdf:ID="association268" rdf:resource="http://bio2rdf.org/mesh:Coronary Arteriosclerosis"/>
<association:genetic_variation rdf:ID="association269" rdf:resource="http://bio2rdf.org/mesh:Atherosclerosis"/>
<association:genetic_variation rdf:ID="association270" rdf:resource="http://bio2rdf.org/mesh:Coronary Disease"/>
<association:genetic_variation rdf:ID="association271" rdf:resource="http://bio2rdf.org/mesh:Myocardial Infarction"/>
<association:genetic_variation rdf:ID="association272" rdf:resource="http://bio2rdf.org/mesh:Alzheimer Disease"/>
<association:altered_expression rdf:ID="association273" rdf:resource="http://bio2rdf.org/mesh:Blister"/>
<association:genetic_variation rdf:ID="association274" rdf:resource="http://bio2rdf.org/mesh:Atherosclerosis"/>
<association:genetic_variation rdf:ID="association275" rdf:resource="http://bio2rdf.org/mesh:Diabetes Mellitus, Type 2"/>
<association:negative_assoc rdf:ID="association276" rdf:resource="http://bio2rdf.org/mesh:Atherosclerosis"/>
<association:altered_expression rdf:ID="association277" rdf:resource="http://bio2rdf.org/mesh:Hypercholesterolemia"/>
<association:altered_expression rdf:ID="association278" rdf:resource="http://bio2rdf.org/mesh:Atherosclerosis"/>
<association:any_relation rdf:ID="association279" rdf:resource="http://bio2rdf.org/mesh:Stress"/>
<association:genetic_variation rdf:ID="association280" rdf:resource="http://bio2rdf.org/mesh:Tangier Disease"/>
<association:genetic_variation rdf:ID="association281" rdf:resource="http://bio2rdf.org/mesh:Myocardial Infarction"/>
<association:any_relation rdf:ID="association282" rdf:resource="http://bio2rdf.org/mesh:Deficiency Diseases"/>
<association:negative_assoc rdf:ID="association283" rdf:resource="http://bio2rdf.org/mesh:Alzheimer Disease"/>
<association:genetic_variation rdf:ID="association284" rdf:resource="http://bio2rdf.org/mesh:Alzheimer Disease"/>
<association:genetic_variation rdf:ID="association285" rdf:resource="http://bio2rdf.org/mesh:Tangier Disease"/>
<association:genetic_variation rdf:ID="association286" rdf:resource="http://bio2rdf.org/mesh:Tangier Disease"/>
<association:any_relation rdf:ID="association287" rdf:resource="http://bio2rdf.org/mesh:Disease"/>
</rdf:Description>

<rdf:Description rdf:about="#association259">
<found_in:geneRIF>in the presence of apoE, overexpression of ABCA1 modulates HDL as well as apoB-containing lipoprotein metabolism and reduces atherosclerosis in vivo</found_in:geneRIF>
</rdf:Description>
<rdf:Description rdf:about="#association260">
<found_in:geneRIF>ABCA1 regulatory variants influence coronary artery disease independent of effects on plasma lipid levels</found_in:geneRIF>
</rdf:Description>
<rdf:Description rdf:about="#association261">
<found_in:geneRIF>Increased ABCA1 activity protects against atherosclerosis.</found_in:geneRIF>
</rdf:Description>
<rdf:Description rdf:about="#association262">
<found_in:geneRIF>R1680W mutation associated with Tangier disease, phenotypes variable.</found_in:geneRIF>
</rdf:Description>
<rdf:Description rdf:about="#association263">
<found_in:geneRIF>Results describe two new point mutations of the ABCA1 gene found in one patient with Tangier disease and the sibling of another Tangier disease patient.</found_in:geneRIF>
</rdf:Description>
<rdf:Description rdf:about="#association264">
<found_in:geneRIF>Results describe two new point mutations of the ABCA1 gene found in one patient with Tangier disease and the sibling of another Tangier disease patient.</found_in:geneRIF>
</rdf:Description>
<rdf:Description rdf:about="#association265">
<found_in:geneRIF>Genetic variability of ABCA1 influences development of Alzheimer's disease, possibly by interfering with CNS cholesterol homeostasis.</found_in:geneRIF>
</rdf:Description>
<rdf:Description rdf:about="#association266">
<found_in:geneRIF>Transgenic mice with human ABCA1 genes are used to study its function in cholesterol transport, apo B lipoproteins, and atherosclerosis.</found_in:geneRIF>
</rdf:Description>
<rdf:Description rdf:about="#association267">
<found_in:geneRIF>The K allele was significantly more frequent in FH subjects without premature CHD than in FH subjects with premature CHD suggesting that the genetic variant R219K in ABCA1 could influence the development and progression of atherosclerosis in FH subjects.</found_in:geneRIF>
</rdf:Description>
<rdf:Description rdf:about="#association268">
<found_in:geneRIF>While genotype-phenotype associations were not reproduced across populations and loci, V825I and M883I were clearly associated with coronary artery disease status in Malays with no effects on HDL-C or apoA1.</found_in:geneRIF>
</rdf:Description>
<rdf:Description rdf:about="#association269">
<found_in:geneRIF>In this study we review how genetic variation at the ABCA1 locus affects its role in the maintenance of lipid homeostasis and the natural progression of atherosclerosis.</found_in:geneRIF>
</rdf:Description>
<rdf:Description rdf:about="#association270">
<found_in:geneRIF>ABCA1 gene sequence in a proband with very low HDL cholesterol and premature coronary heart disease family history revealed 2 mutations: G5947A (R1851Q) and single thymidine deletion in a polypyrimidine tract 33 to 46 bps upstream from start of exon 47</found_in:geneRIF>
</rdf:Description>
<rdf:Description rdf:about="#association271">
<found_in:geneRIF>Two polymorphisms were associated with plasma levels of ApoA1,1 in the promoter (C-564T) and 1 in the coding (R1587K) regions, whereas only 1 polymorphism (R219K) was associated with the risk of myocardial infarction.</found_in:geneRIF>
</rdf:Description>
<rdf:Description rdf:about="#association272">
<found_in:geneRIF>Several single nucleotide polymorphisms spanning the ABCA1 gene modify Alzheimer disease risk.</found_in:geneRIF>
</rdf:Description>
<rdf:Description rdf:about="#association273">
<found_in:geneRIF>We propose that the decreased level of ABCA1 protein is a key factor in the development of atherosclerotic lesions.</found_in:geneRIF>
</rdf:Description>
<rdf:Description rdf:about="#association274">
<found_in:geneRIF>Common ABCA1 variants contribute to interindividual variability in atherosclerosis susceptibility &amp; severity.</found_in:geneRIF>
</rdf:Description>
<rdf:Description rdf:about="#association275">
<found_in:geneRIF>type 2 diabetes is associated with ABCA1 gene polymorphisms in a Japanese population</found_in:geneRIF>
</rdf:Description>
<rdf:Description rdf:about="#association276">
<found_in:geneRIF>Deficiency of macrophage ACAT1 accelerates atherosclerosis in apoE-/- mice but has no effect when hypercholesterolemia is corrected by apoE expression.</found_in:geneRIF>
</rdf:Description>
<rdf:Description rdf:about="#association277">
<found_in:geneRIF>Deficiency of macrophage ACAT1 accelerates atherosclerosis in apoE-/- mice but has no effect when hypercholesterolemia is corrected by apoE expression.</found_in:geneRIF>
</rdf:Description>
<rdf:Description rdf:about="#association278">
<found_in:geneRIF>The role of high levels of HDL cholesterol in protection against development of atherosclerosis is generally attributed to its role in reverse cholesterol transport, and the ATP binding cassette transporter A1 is a key element of this process.</found_in:geneRIF>
</rdf:Description>
<rdf:Description rdf:about="#association279">
<found_in:geneRIF>mABC1 protein plays a major role in cellular protection against oxidant stress.</found_in:geneRIF>
</rdf:Description>
<rdf:Description rdf:about="#association280">
<found_in:geneRIF>A review of functions and mutations of ABCA1 in Tangier disease.</found_in:geneRIF>
</rdf:Description>
<rdf:Description rdf:about="#association281">
<found_in:geneRIF>ABCA! polymorphisms and prognosis after myocardial infarction were analyzed in a young male cohort.</found_in:geneRIF>
</rdf:Description>
<rdf:Description rdf:about="#association282">
<found_in:geneRIF>Approximately 20% of French-Canadian patients with severe HDL deficiency are associated with a defective ABCA1.</found_in:geneRIF>
</rdf:Description>
<rdf:Description rdf:about="#association283">
<found_in:geneRIF>data support the observation that ABCA1 polymorphisms influence cholesterol metabolism of the brain, but might not act as a major risk factor in Alzheimer's disease.</found_in:geneRIF>
</rdf:Description>
<rdf:Description rdf:about="#association284">
<found_in:geneRIF>This study suggest a gender-specific and APOE and UBQLN1 independent association between the ABCA1/R219K polymorphism and late-onset Alzheimer's disease.</found_in:geneRIF>
</rdf:Description>
<rdf:Description rdf:about="#association285">
<found_in:geneRIF>generation in vitro of 15 missense mutations that have been described in patients with Tangier disease and familial hypoalphalipoproteinemia.</found_in:geneRIF>
</rdf:Description>
<rdf:Description rdf:about="#association286">
<found_in:geneRIF>generation in vitro of 15 missense mutations that have been described in patients with Tangier disease and familial hypoalphalipoproteinemia.</found_in:geneRIF>
</rdf:Description>
<rdf:Description rdf:about="#association287">
<found_in:geneRIF>NPC1 protein function is non-essential for the trafficking and removal of cellular cholesterol by ApoAI if the down-stream defects in ABCA1 and ABCG1 regulation in NPC disease cells are corrected using an LXR agonist</found_in:geneRIF>
</rdf:Description>

<!--  ************** END OF ENTREZ GENE: 19**************  -->

<rdf:Description rdf:about="http://bio2rdf.org/geneid:18">
<association:altered_expression rdf:ID="association288" rdf:resource="http://bio2rdf.org/mesh:Syndrome"/>
</rdf:Description>

<rdf:Description rdf:about="#association288">
<found_in:geneRIF>Marked differences in platelet uptake of GABA and activity of catabolic enzyme GABA-T between patients with generalized and localization-related epileptic syndromes.</found_in:geneRIF>
</rdf:Description>

<!--  ************** END OF ENTREZ GENE: 18**************  -->

<rdf:Description rdf:about="http://bio2rdf.org/geneid:15">
</rdf:Description>


<!--  ************** END OF ENTREZ GENE: 15**************  -->

<rdf:Description rdf:about="http://bio2rdf.org/geneid:13">
</rdf:Description>


<!--  ************** END OF ENTREZ GENE: 13**************  -->

<rdf:Description rdf:about="http://bio2rdf.org/geneid:12">
<association:genetic_variation rdf:ID="association289" rdf:resource="http://bio2rdf.org/mesh:Cerebrovascular Accident"/>
<association:genetic_variation rdf:ID="association290" rdf:resource="http://bio2rdf.org/mesh:Alzheimer Disease"/>
<association:any_relation rdf:ID="association291" rdf:resource="http://bio2rdf.org/mesh:Alzheimer Disease"/>
<association:negative_assoc rdf:ID="association292" rdf:resource="http://bio2rdf.org/mesh:Parkinson Disease"/>
<association:any_relation rdf:ID="association293" rdf:resource="http://bio2rdf.org/mesh:Alzheimer Disease"/>
<association:any_relation rdf:ID="association294" rdf:resource="http://bio2rdf.org/mesh:Parkinson Disease"/>
<association:altered_expression rdf:ID="association295" rdf:resource="http://bio2rdf.org/mesh:Neoplasm Metastasis"/>
<association:genetic_variation rdf:ID="association296" rdf:resource="http://bio2rdf.org/mesh:Dementia"/>
<association:negative_assoc rdf:ID="association297" rdf:resource="http://bio2rdf.org/mesh:Cerebral Hemorrhage"/>
</rdf:Description>

<rdf:Description rdf:about="#association289">
<found_in:geneRIF>alpha (1)-antichymotrypsin polymorphism: a risk factor for hemorrhagic stroke in normotensive subjects.</found_in:geneRIF>
</rdf:Description>
<rdf:Description rdf:about="#association290">
<found_in:geneRIF>A25G and G39A substitutions in the AACT gene are probably one of the risk factors to Alzheimer's disease (AD) in Han Chinese.</found_in:geneRIF>
</rdf:Description>
<rdf:Description rdf:about="#association291">
<found_in:geneRIF>significantly higher in plasma of Alzheimer patients compared to controls</found_in:geneRIF>
</rdf:Description>
<rdf:Description rdf:about="#association292">
<found_in:geneRIF>data suggested that the ApoE epsilon2/epsilon4 genotype might be a susceptibility variant of moderate effect for sporadic idiopathic Parkinson disease in our samples, whereas the ACT gene signal peptide polymorphism might not</found_in:geneRIF>
</rdf:Description>
<rdf:Description rdf:about="#association293">
<found_in:geneRIF>Polymeric AACT specifically seeds the polymerization of native protein by a serpin-dependent process that occurs under physiological conditions and may be important in the deposition of AACT in plaques in patients with Alzheimer's disease.</found_in:geneRIF>
</rdf:Description>
<rdf:Description rdf:about="#association294">
<found_in:geneRIF>Alpha1-antichymotrypsin-AA may confer a modest protection against developing early-onset Parkinson disease in women</found_in:geneRIF>
</rdf:Description>
<rdf:Description rdf:about="#association295">
<found_in:geneRIF>Multivariate analysis showed that ACT mRNA level, but not STC2 mRNA level, in HR-positive patients, was a significant prognostic factor (P= 0.042), which was independent of tumor size and lymph node metastases.</found_in:geneRIF>
</rdf:Description>
<rdf:Description rdf:about="#association296">
<found_in:geneRIF>This study findings suggest that ACT polymorphism (A/T) is a risk factor for post-stroke dementia.</found_in:geneRIF>
</rdf:Description>
<rdf:Description rdf:about="#association297">
<found_in:geneRIF>SERPINA3 polymorphism does not have a role in primary intracerebral hemorrhage in a Polish population</found_in:geneRIF>
</rdf:Description>

<!--  ************** END OF ENTREZ GENE: 12**************  -->

<rdf:Description rdf:about="http://bio2rdf.org/geneid:21">
<association:genetic_variation rdf:ID="association298" rdf:resource="http://bio2rdf.org/mesh:Respiratory Distress Syndrome, Newborn"/>
</rdf:Description>

<rdf:Description rdf:about="#association298">
<found_in:geneRIF>ABCA3 mutations were the basis for intractable respiratory distress syndrome in three Norwegian term infants</found_in:geneRIF>
</rdf:Description>

<!--  ************** END OF ENTREZ GENE: 21**************  -->

<rdf:Description rdf:about="http://bio2rdf.org/geneid:20">
<association:altered_expression rdf:ID="association299" rdf:resource="http://bio2rdf.org/mesh:Alzheimer Disease"/>
<association:any_relation rdf:ID="association300" rdf:resource="http://bio2rdf.org/mesh:Alzheimer Disease"/>
</rdf:Description>

<rdf:Description rdf:about="#association299">
<found_in:geneRIF>Increased expression of ABCA2 may be causally linked with altered expression of genes associated with the pathogenesis of Alzheimer disease.</found_in:geneRIF>
</rdf:Description>
<rdf:Description rdf:about="#association300">
<found_in:geneRIF>Data suggest that ABCA2 may exert population-dependent effects on the genetic risk for sporadic Alzheimer's disease and support a role of ABC lipid transporters in the pathogenesis of this disease.</found_in:geneRIF>
</rdf:Description>

<!--  ************** END OF ENTREZ GENE: 20**************  -->

<rdf:Description rdf:about="http://bio2rdf.org/geneid:389136">
</rdf:Description>


<!--  ************** END OF ENTREZ GENE: 389136**************  -->

<rdf:Description rdf:about="http://bio2rdf.org/geneid:728294">
</rdf:Description>


<!--  ************** END OF ENTREZ GENE: 728294**************  -->

<rdf:Description rdf:about="http://bio2rdf.org/geneid:10">
<association:genetic_variation rdf:ID="association301" rdf:resource="http://bio2rdf.org/mesh:Periodontal Diseases"/>
<association:genetic_variation rdf:ID="association302" rdf:resource="http://bio2rdf.org/mesh:Hepatitis, Chronic, Drug-Induced"/>
<association:genetic_variation rdf:ID="association303" rdf:resource="http://bio2rdf.org/mesh:Laryngeal Neoplasms"/>
<association:any_relation rdf:ID="association304" rdf:resource="http://bio2rdf.org/mesh:Breast Neoplasms"/>
<association:genetic_variation rdf:ID="association305" rdf:resource="http://bio2rdf.org/mesh:Arthritis, Rheumatoid"/>
<association:negative_assoc rdf:ID="association306" rdf:resource="http://bio2rdf.org/mesh:Lupus Erythematosus, Systemic"/>
<association:genetic_variation rdf:ID="association307" rdf:resource="http://bio2rdf.org/mesh:Breast Neoplasms"/>
<association:negative_assoc rdf:ID="association308" rdf:resource="http://bio2rdf.org/mesh:Breast Neoplasms"/>
<association:genetic_variation rdf:ID="association309" rdf:resource="http://bio2rdf.org/mesh:Uterine Cervical Neoplasms"/>
<association:genetic_variation rdf:ID="association310" rdf:resource="http://bio2rdf.org/mesh:Prostatic Neoplasms"/>
<association:genetic_variation rdf:ID="association311" rdf:resource="http://bio2rdf.org/mesh:Parkinson Disease"/>
<association:negative_assoc rdf:ID="association312" rdf:resource="http://bio2rdf.org/mesh:Stomach Neoplasms"/>
<association:genetic_variation rdf:ID="association313" rdf:resource="http://bio2rdf.org/mesh:Esophageal Neoplasms"/>
<association:genetic_variation rdf:ID="association314" rdf:resource="http://bio2rdf.org/mesh:Breast Neoplasms"/>
<association:negative_assoc rdf:ID="association315" rdf:resource="http://bio2rdf.org/mesh:Breast Neoplasms"/>
<association:genetic_variation rdf:ID="association316" rdf:resource="http://bio2rdf.org/mesh:Breast Neoplasms"/>
<association:any_relation rdf:ID="association317" rdf:resource="http://bio2rdf.org/mesh:Pulmonary Disease, Chronic Obstructive"/>
<association:any_relation rdf:ID="association318" rdf:resource="http://bio2rdf.org/mesh:Pulmonary Disease, Chronic Obstructive"/>
<association:negative_assoc rdf:ID="association319" rdf:resource="http://bio2rdf.org/mesh:Dermatitis, Atopic"/>
<association:any_relation rdf:ID="association320" rdf:resource="http://bio2rdf.org/mesh:Adenoma"/>
<association:genetic_variation rdf:ID="association321" rdf:resource="http://bio2rdf.org/mesh:Lupus Erythematosus, Systemic"/>
<association:negative_assoc rdf:ID="association322" rdf:resource="http://bio2rdf.org/mesh:Breast Neoplasms"/>
<association:genetic_variation rdf:ID="association323" rdf:resource="http://bio2rdf.org/mesh:Breast Neoplasms"/>
<association:negative_assoc rdf:ID="association324" rdf:resource="http://bio2rdf.org/mesh:Endometriosis"/>
<association:genetic_variation rdf:ID="association325" rdf:resource="http://bio2rdf.org/mesh:Breast Neoplasms"/>
<association:genetic_variation rdf:ID="association326" rdf:resource="http://bio2rdf.org/mesh:Colorectal Neoplasms"/>
<association:genetic_variation rdf:ID="association327" rdf:resource="http://bio2rdf.org/mesh:Colorectal Neoplasms"/>
<association:any_relation rdf:ID="association328" rdf:resource="http://bio2rdf.org/mesh:Colorectal Neoplasms"/>
<association:genetic_variation rdf:ID="association329" rdf:resource="http://bio2rdf.org/mesh:Prostatic Neoplasms"/>
<association:negative_assoc rdf:ID="association330" rdf:resource="http://bio2rdf.org/mesh:Liver Neoplasms"/>
<association:genetic_variation rdf:ID="association331" rdf:resource="http://bio2rdf.org/mesh:Lung Neoplasms"/>
<association:genetic_variation rdf:ID="association332" rdf:resource="http://bio2rdf.org/mesh:Colorectal Neoplasms"/>
<association:genetic_variation rdf:ID="association333" rdf:resource="http://bio2rdf.org/mesh:Crohn Disease"/>
<association:any_relation rdf:ID="association334" rdf:resource="http://bio2rdf.org/mesh:Pre-Eclampsia"/>
<association:genetic_variation rdf:ID="association335" rdf:resource="http://bio2rdf.org/mesh:Dermatitis, Atopic"/>
<association:genetic_variation rdf:ID="association336" rdf:resource="http://bio2rdf.org/mesh:Colorectal Neoplasms"/>
<association:genetic_variation rdf:ID="association337" rdf:resource="http://bio2rdf.org/mesh:Dermatitis, Allergic Contact"/>
<association:negative_assoc rdf:ID="association338" rdf:resource="http://bio2rdf.org/mesh:Parkinson Disease"/>
<association:negative_assoc rdf:ID="association339" rdf:resource="http://bio2rdf.org/mesh:Breast Neoplasms"/>
<association:negative_assoc rdf:ID="association340" rdf:resource="http://bio2rdf.org/mesh:Lung Neoplasms"/>
<association:genetic_variation rdf:ID="association341" rdf:resource="http://bio2rdf.org/mesh:Neoplasms"/>
<association:genetic_variation rdf:ID="association342" rdf:resource="http://bio2rdf.org/mesh:Colorectal Neoplasms"/>
<association:genetic_variation rdf:ID="association343" rdf:resource="http://bio2rdf.org/mesh:Colorectal Neoplasms"/>
<association:negative_assoc rdf:ID="association344" rdf:resource="http://bio2rdf.org/mesh:Inflammatory Bowel Diseases"/>
<association:altered_expression rdf:ID="association345" rdf:resource="http://bio2rdf.org/mesh:Stomach Neoplasms"/>
</rdf:Description>

<rdf:Description rdf:about="#association301">
<found_in:geneRIF>Association between bone loss in periodontal disease and polymorphism of N-acetyltransferase (NAT2)</found_in:geneRIF>
</rdf:Description>
<rdf:Description rdf:about="#association302">
<found_in:geneRIF>Polymorphism of the N-acetyltransferase 2 gene as a susceptibility risk factor for antituberculosis drug-induced hepatitis.</found_in:geneRIF>
</rdf:Description>
<rdf:Description rdf:about="#association303">
<found_in:geneRIF>The combined effect of N-acetyltransferase 2 (NAT2) slow genotype and exposure to smoking is observed during the development of laryngeal cancer.</found_in:geneRIF>
</rdf:Description>
<rdf:Description rdf:about="#association304">
<found_in:geneRIF>NAT2 acetylator status can influence susceptibility to breast cancer after exposure to tobacco smoke carcinogens; effect appears to be differential for active and passive smoke exposure</found_in:geneRIF>
</rdf:Description>
<rdf:Description rdf:about="#association305">
<found_in:geneRIF>NAT2 slow acetylation genotype may be a risk factor of individual susceptibility to rheumatoid arthritis.</found_in:geneRIF>
</rdf:Description>
<rdf:Description rdf:about="#association306">
<found_in:geneRIF>lack of association between polymorphism of this gene and systemic lupus erythematosus</found_in:geneRIF>
</rdf:Description>
<rdf:Description rdf:about="#association307">
<found_in:geneRIF>Women with the GSTT1 null genotype were found to have a significant 3.15-fold increased risk of breast cancer (95% CI = 1.7-5.8), while GSTM1 and NAT2 genotypes were not associated with breast cancer risk.</found_in:geneRIF>
</rdf:Description>
<rdf:Description rdf:about="#association308">
<found_in:geneRIF>Women with the GSTT1 null genotype were found to have a significant 3.15-fold increased risk of breast cancer (95% CI = 1.7-5.8), while GSTM1 and NAT2 genotypes were not associated with breast cancer risk.</found_in:geneRIF>
</rdf:Description>
<rdf:Description rdf:about="#association309">
<found_in:geneRIF>A slow acetylator genotype of this enzyme is associated with an increased risk of advanced cervical cancer.</found_in:geneRIF>
</rdf:Description>
<rdf:Description rdf:about="#association310">
<found_in:geneRIF>NAT2 slow acetylator genotype plays an important role in determining the risk of developing prostate cancer in Japanese men and is also associated with more clinically advanced and pathologically aggressive disease.</found_in:geneRIF>
</rdf:Description>
<rdf:Description rdf:about="#association311">
<found_in:geneRIF>A significant association between Parkinson disease &amp; the slow acetylator genotype for N-acetyltransferase 2 in Hong Kong Chinesed provides evidence for a possible functional relationship between NAT2 slow acetylator genotype &amp; PD in both racial groups.</found_in:geneRIF>
</rdf:Description>
<rdf:Description rdf:about="#association312">
<found_in:geneRIF>It is unlikely that the NAT1*10 or NAT2 rapid/intermediate genotypes are related to stomach cancer risk.</found_in:geneRIF>
</rdf:Description>
<rdf:Description rdf:about="#association313">
<found_in:geneRIF>The NAT2 acetylator genotype may modify esophageal cancer risk in humans from exposure to barbecued/grilled meat.</found_in:geneRIF>
</rdf:Description>
<rdf:Description rdf:about="#association314">
<found_in:geneRIF>NAT2 slow acetylation and GSTM1 null genotypes may increase postmenopausal breast cancer risk in long-term smoking women.</found_in:geneRIF>
</rdf:Description>
<rdf:Description rdf:about="#association315">
<found_in:geneRIF>genetic polymorphisms of NAT1 and NAT2 have no independent effect on breast cancer risk, but they modulate breast cancer risk in the presence of GSTM1 and GSTT1 null genotypes.</found_in:geneRIF>
</rdf:Description>
<rdf:Description rdf:about="#association316">
<found_in:geneRIF>genetic polymorphisms of NAT1 and NAT2 have no independent effect on breast cancer risk, but they modulate breast cancer risk in the presence of GSTM1 and GSTT1 null genotypes.</found_in:geneRIF>
</rdf:Description>
<rdf:Description rdf:about="#association317">
<found_in:geneRIF>RFLP of the gene coding for N-acetyltransferase 2 (NAT2) was typed in populations of the Volga-Ural region (Bashkirs, Tatars, Chuvashes, Udmurts, and Russians) and in patients with chronic obstructive pulmonary disease (COPD) and in healthy individuals</found_in:geneRIF>
</rdf:Description>
<rdf:Description rdf:about="#association318">
<found_in:geneRIF>RFLP of the gene coding for N-acetyltransferase 2 (NAT2) was typed in populations of the Volga-Ural region (Bashkirs, Tatars, Chuvashes, Udmurts, and Russians) and in patients with chronic obstructive pulmonary disease (COPD) and in healthy individuals</found_in:geneRIF>
</rdf:Description>
<rdf:Description rdf:about="#association319">
<found_in:geneRIF>N-acetyltransferase 2 polymorphism does not differ between patients suffering from atopic dermatitis and healthy subjects</found_in:geneRIF>
</rdf:Description>
<rdf:Description rdf:about="#association320">
<found_in:geneRIF>We conclude that smoking increases risk of colorectal adenomas and that SULT1A1 and NAT2 only modestly modify this association.</found_in:geneRIF>
</rdf:Description>
<rdf:Description rdf:about="#association321">
<found_in:geneRIF>although there is little overall association between NAT genotypes and risk of developing systemic lupus erythematosus, the interaction between NAT1 and NAT2 and specific exposures such as hair dyes may be important</found_in:geneRIF>
</rdf:Description>
<rdf:Description rdf:about="#association322">
<found_in:geneRIF>N-acetyltransferase 2 polymorphism does not play an important role in breast cancer risk of Turkish women by altering the capacity in deactivation of environmental carcinogens</found_in:geneRIF>
</rdf:Description>
<rdf:Description rdf:about="#association323">
<found_in:geneRIF>Cigarette smoking is associated with increased risk of breast cancer in women with the NAT2 slow acetylator genotype.</found_in:geneRIF>
</rdf:Description>
<rdf:Description rdf:about="#association324">
<found_in:geneRIF>there is no association between endometriosis and NAT2 in South Indian women</found_in:geneRIF>
</rdf:Description>
<rdf:Description rdf:about="#association325">
<found_in:geneRIF>NAT2 slow acetylator genotype may be an important modifier of environmentally induced breast cancer risk in Finnish women</found_in:geneRIF>
</rdf:Description>
<rdf:Description rdf:about="#association326">
<found_in:geneRIF>Only NAT2*14A fast type was associated with increased risk in patients with colorectal carcinoma (OR = 3.03; 95% CI, 1.56-5.86), when a high protein diet was considered, NAT2*7A/B fast genotype was also found to be associated with an increased risk.</found_in:geneRIF>
</rdf:Description>
<rdf:Description rdf:about="#association327">
<found_in:geneRIF>Risks for colorectal cancer are significantly associated with the genetic polymorphisms of GSTT1 deletion, NAT2-rapid acetylator phenotype and genotye and NAT2-rapid acetylator phenotype.</found_in:geneRIF>
</rdf:Description>
<rdf:Description rdf:about="#association328">
<found_in:geneRIF>Risk of colorectal cancer decreased with the NAT2 slow phenotype, and the use of white meat or its drippings.</found_in:geneRIF>
</rdf:Description>
<rdf:Description rdf:about="#association329">
<found_in:geneRIF>role of NAT2 polymorphisms in the carcinogenic pathway of prostate cancer, specifically in a population of Southern Europe</found_in:geneRIF>
</rdf:Description>
<rdf:Description rdf:about="#association330">
<found_in:geneRIF>The polymorphism of NAT1 and NAT2 are not susceptible to primary liver cancer in Luoyang, China.</found_in:geneRIF>
</rdf:Description>
<rdf:Description rdf:about="#association331">
<found_in:geneRIF>NAT2 fast acetylator genotype seemed to be protective against lung cancer in light smokers and not among heavy smokers</found_in:geneRIF>
</rdf:Description>
<rdf:Description rdf:about="#association332">
<found_in:geneRIF>There is a possible relationship between the NAT2 polymorphisms and colorectal cancer in Hebei Han Chinese.</found_in:geneRIF>
</rdf:Description>
<rdf:Description rdf:about="#association333">
<found_in:geneRIF>NAT2 gene is one of the determinants for Crohn disease in Japanese patients.</found_in:geneRIF>
</rdf:Description>
<rdf:Description rdf:about="#association334">
<found_in:geneRIF>The fast NAT acetylator status, which may result in altered NAT detoxifaction capacity, is associated with preeclampsia.</found_in:geneRIF>
</rdf:Description>
<rdf:Description rdf:about="#association335">
<found_in:geneRIF>Polymorphism of NAT2 is associated with the risk of atopic dermatitis.</found_in:geneRIF>
</rdf:Description>
<rdf:Description rdf:about="#association336">
<found_in:geneRIF>NAT1 and NAT2 genotypes may contribute jointly to individual susceptibility and that heterocyclic aromatic amines may play an important role in colorectal cancer associated with red meat and possibly also exposure to environmental tobacco smoke</found_in:geneRIF>
</rdf:Description>
<rdf:Description rdf:about="#association337">
<found_in:geneRIF>( NAT2), N-acetyltransferase 2, (rapid acetylation) polymorphism may be involved in the pathogenesis of allergic contact dermatitis to para-pheylenediamine.</found_in:geneRIF>
</rdf:Description>
<rdf:Description rdf:about="#association338">
<found_in:geneRIF>A meta-analysis study did not provide conclusive evidence for differences in polymorphic NAT2 genotypes in Parkinson's disease and control subjects.</found_in:geneRIF>
</rdf:Description>
<rdf:Description rdf:about="#association339">
<found_in:geneRIF>NAT2 slow vs.rapid/intermediate acetylation genotype was not related to breast cancer risk (0.99 (0.87-1.13)), and did not significantly modify the smoking relationships</found_in:geneRIF>
</rdf:Description>
<rdf:Description rdf:about="#association340">
<found_in:geneRIF>No evidence of an overall association of NAT2 gene polymorphisms to either colon or lung cancer risk.</found_in:geneRIF>
</rdf:Description>
<rdf:Description rdf:about="#association341">
<found_in:geneRIF>polymorphisms within the NAT1 and NAT2 genes that influence the tobacco-colorectal tumor relationship</found_in:geneRIF>
</rdf:Description>
<rdf:Description rdf:about="#association342">
<found_in:geneRIF>patients with the NAT2 fast acetylator genotype were more prone to colorectal cancer and reflected the possibility that exposure to heterocyclic amines may contribute to colorectal cancer development in Taiwan, especially in Taiwanese females.</found_in:geneRIF>
</rdf:Description>
<rdf:Description rdf:about="#association343">
<found_in:geneRIF>patients with the NAT2 fast acetylator genotype were more prone to colorectal cancer and reflected the possibility that exposure to heterocyclic amines may contribute to colorectal cancer development in Taiwan, especially in Taiwanese females.</found_in:geneRIF>
</rdf:Description>
<rdf:Description rdf:about="#association344">
<found_in:geneRIF>This study did not demonstrate an association between NAT2 polymorphisms and inflammatory bowel diseases or sporadic colorectal cancer</found_in:geneRIF>
</rdf:Description>
<rdf:Description rdf:about="#association345">
<found_in:geneRIF>Paclitaxel inhibits NAT2 activity and gene expression in stomach neoplasms.</found_in:geneRIF>
</rdf:Description>

<!--  ************** END OF ENTREZ GENE: 10**************  -->

<rdf:Description rdf:about="http://bio2rdf.org/geneid:389168">
</rdf:Description>


<!--  ************** END OF ENTREZ GENE: 389168**************  -->

<rdf:Description rdf:about="http://bio2rdf.org/geneid:81">
<association:genetic_variation rdf:ID="association346" rdf:resource="http://bio2rdf.org/mesh:Glomerulosclerosis, Focal"/>
</rdf:Description>

<rdf:Description rdf:about="#association346">
<found_in:geneRIF>ACTN4 mutations accounts for about 3.5% of familial focal glomerulosclerosis.</found_in:geneRIF>
</rdf:Description>

<!--  ************** END OF ENTREZ GENE: 81**************  -->

<rdf:Description rdf:about="http://bio2rdf.org/geneid:86">
</rdf:Description>


<!--  ************** END OF ENTREZ GENE: 86**************  -->

<rdf:Description rdf:about="http://bio2rdf.org/geneid:87">
</rdf:Description>


<!--  ************** END OF ENTREZ GENE: 87**************  -->

<rdf:Description rdf:about="http://bio2rdf.org/geneid:284161">
</rdf:Description>


<!--  ************** END OF ENTREZ GENE: 284161**************  -->

<rdf:Description rdf:about="http://bio2rdf.org/geneid:70">
</rdf:Description>


<!--  ************** END OF ENTREZ GENE: 70**************  -->

<rdf:Description rdf:about="http://bio2rdf.org/geneid:71">
<association:genetic_variation rdf:ID="association347" rdf:resource="http://bio2rdf.org/mesh:Hearing Loss, Sensorineural"/>
<association:genetic_variation rdf:ID="association348" rdf:resource="http://bio2rdf.org/mesh:Hearing Loss"/>
<association:negative_assoc rdf:ID="association349" rdf:resource="http://bio2rdf.org/mesh:Hearing Loss"/>
</rdf:Description>

<rdf:Description rdf:about="#association347">
<found_in:geneRIF>the first description of a mutation in cytoskeletal, or nonmuscle, actin; with an autosomal dominant, progressive, sensorineural hearing loss phenotype</found_in:geneRIF>
</rdf:Description>
<rdf:Description rdf:about="#association348">
<found_in:geneRIF>A missense mutation in the gamma actin 1 gene causes autosomal dominant hearing loss.</found_in:geneRIF>
</rdf:Description>
<rdf:Description rdf:about="#association349">
<found_in:geneRIF>the present results do not indicate that mutations in ACTG1 are a frequent cause of autosomal-dominant postlingual sensorineural hearing impairment in Norway nor Denmark.</found_in:geneRIF>
</rdf:Description>

<!--  ************** END OF ENTREZ GENE: 71**************  -->

<rdf:Description rdf:about="http://bio2rdf.org/geneid:72">
<association:any_relation rdf:ID="association350" rdf:resource="http://bio2rdf.org/mesh:Diabetic Nephropathies"/>
</rdf:Description>

<rdf:Description rdf:about="#association350">
<found_in:geneRIF>It was suggested that peritubular alphaSMA-positive myofibroblastic cells, in collaboration with interstitial macrophages, contribute to the progression of interstitial fibrosis in diabetic nephropathy.</found_in:geneRIF>
</rdf:Description>

<!--  ************** END OF ENTREZ GENE: 72**************  -->

<rdf:Description rdf:about="http://bio2rdf.org/geneid:59">
<association:any_relation rdf:ID="association351" rdf:resource="http://bio2rdf.org/mesh:Fibrosis"/>
</rdf:Description>

<rdf:Description rdf:about="#association351">
<found_in:geneRIF>Apha-smooth muscle actin may prove to be a valuable marker in the evaluation fibrosis progression and an early indicator of the development of fibrosis.</found_in:geneRIF>
</rdf:Description>

<!--  ************** END OF ENTREZ GENE: 59**************  -->

<rdf:Description rdf:about="http://bio2rdf.org/geneid:58">
<association:genetic_variation rdf:ID="association352" rdf:resource="http://bio2rdf.org/mesh:Muscular Diseases"/>
<association:genetic_variation rdf:ID="association353" rdf:resource="http://bio2rdf.org/mesh:Myopathies, Nemaline"/>
<association:negative_assoc rdf:ID="association354" rdf:resource="http://bio2rdf.org/mesh:Myopathies, Structural, Congenital"/>
<association:genetic_variation rdf:ID="association355" rdf:resource="http://bio2rdf.org/mesh:Muscular Diseases"/>
<association:altered_expression rdf:ID="association356" rdf:resource="http://bio2rdf.org/mesh:Neoplasm Metastasis"/>
<association:genetic_variation rdf:ID="association357" rdf:resource="http://bio2rdf.org/mesh:Myopathies, Nemaline"/>
<association:genetic_variation rdf:ID="association358" rdf:resource="http://bio2rdf.org/mesh:Myopathies, Nemaline"/>
</rdf:Description>

<rdf:Description rdf:about="#association352">
<found_in:geneRIF>Actin-related myopathy may occur without any missense mutation in the ACTA1 gene</found_in:geneRIF>
</rdf:Description>
<rdf:Description rdf:about="#association353">
<found_in:geneRIF>two csae of nemaline myopathy showed novel mutations in the skeletal muscle aphaa-actin gene, one had g268d mutation and other had mutation, K373E.</found_in:geneRIF>
</rdf:Description>
<rdf:Description rdf:about="#association354">
<found_in:geneRIF>Three heterozygous missense mutations of the skeletal muscle alpha actin gene (ACTA1) in three unrelated cases of congenital fiber type disproportion (CFTD) from Japan and Australia.</found_in:geneRIF>
</rdf:Description>
<rdf:Description rdf:about="#association355">
<found_in:geneRIF>Missense mutations of ACTA1 cause an autosomal dominant congenital myopathy with cores.</found_in:geneRIF>
</rdf:Description>
<rdf:Description rdf:about="#association356">
<found_in:geneRIF>Enhanced expression of alpha skeletal muscle actin is associated with liver metastases from gastrointestinal tumours</found_in:geneRIF>
</rdf:Description>
<rdf:Description rdf:about="#association357">
<found_in:geneRIF>A heterozygous GTG-ATG mutation (Val163Met) was found in exon 4 of ACTA1 in affected individuals with nemaline myopathy with intranuclear rods.</found_in:geneRIF>
</rdf:Description>
<rdf:Description rdf:about="#association358">
<found_in:geneRIF>Here we report for the first time three patients with severe nemaline myopathy and mutations of the ACTA1 stop codon: TAG&gt;TAT (tyrosine), TAG&gt;CAG (glutamine) and TAG&gt;TGG (tryptophan).</found_in:geneRIF>
</rdf:Description>

<!--  ************** END OF ENTREZ GENE: 58**************  -->

<rdf:Description rdf:about="http://bio2rdf.org/geneid:128488">
</rdf:Description>


<!--  ************** END OF ENTREZ GENE: 128488**************  -->

<rdf:Description rdf:about="http://bio2rdf.org/geneid:55">
<association:altered_expression rdf:ID="association359" rdf:resource="http://bio2rdf.org/mesh:Prostatic Neoplasms"/>
<association:altered_expression rdf:ID="association360" rdf:resource="http://bio2rdf.org/mesh:Prostatic Neoplasms"/>
<association:any_relation rdf:ID="association361" rdf:resource="http://bio2rdf.org/mesh:Prostatitis"/>
</rdf:Description>

<rdf:Description rdf:about="#association359">
<found_in:geneRIF>Transcriptional activation of the prostatic acid phosphatase gene by NF-kappaB in human prostate cancer cells.</found_in:geneRIF>
</rdf:Description>
<rdf:Description rdf:about="#association360">
<found_in:geneRIF>1,25D-mediated decreases in prostate cancer cells and C81 LN cell growth are in part due to decreases in tyrosine kinase signaling that result from up-regulation of cellular prostatic acid phosphatase.</found_in:geneRIF>
</rdf:Description>
<rdf:Description rdf:about="#association361">
<found_in:geneRIF>These peptides were capable of stimulating CD4 T lymphocytes from HLA-DRB1*1501-positive patients with granulomatous prostatitis and normal donors.</found_in:geneRIF>
</rdf:Description>

<!--  ************** END OF ENTREZ GENE: 55**************  -->

<rdf:Description rdf:about="http://bio2rdf.org/geneid:286751">
</rdf:Description>


<!--  ************** END OF ENTREZ GENE: 286751**************  -->

<rdf:Description rdf:about="http://bio2rdf.org/geneid:60">
<association:altered_expression rdf:ID="association362" rdf:resource="http://bio2rdf.org/mesh:Cytomegalovirus Retinitis"/>
<association:genetic_variation rdf:ID="association363" rdf:resource="http://bio2rdf.org/mesh:Dystonia"/>
</rdf:Description>

<rdf:Description rdf:about="#association362">
<found_in:geneRIF>human fibroblast cells infected by Cytomegalovirus could express immediate early mRNA and the expression of beta-actin mRNA decreased in a time- and titer-dependent manner</found_in:geneRIF>
</rdf:Description>
<rdf:Description rdf:about="#association363">
<found_in:geneRIF>These findings suggest that mutations in beta actin may be associated with a broad spectrum of developmental malformations and/or neurological abnormalities such as dystonia.</found_in:geneRIF>
</rdf:Description>

<!--  ************** END OF ENTREZ GENE: 60**************  -->

<rdf:Description rdf:about="http://bio2rdf.org/geneid:49">
</rdf:Description>


<!--  ************** END OF ENTREZ GENE: 49**************  -->

<rdf:Description rdf:about="http://bio2rdf.org/geneid:48">
<association:genetic_variation rdf:ID="association364" rdf:resource="http://bio2rdf.org/mesh:Hemochromatosis"/>
<association:genetic_variation rdf:ID="association365" rdf:resource="http://bio2rdf.org/mesh:Hemochromatosis"/>
<association:any_relation rdf:ID="association366" rdf:resource="http://bio2rdf.org/mesh:Anoxia"/>
<association:altered_expression rdf:ID="association367" rdf:resource="http://bio2rdf.org/mesh:Toxoplasmosis"/>
</rdf:Description>

<rdf:Description rdf:about="#association364">
<found_in:geneRIF>gene coding and flanking regions were sequenced and examined for mutations that might modulate the iron burden of individuals harboring the common mutant hemochromatosis HFE genotype or cause hemochromatosis independent of mutations in the HFE gene</found_in:geneRIF>
</rdf:Description>
<rdf:Description rdf:about="#association365">
<found_in:geneRIF>gene coding and flanking regions were sequenced and examined for mutations that might modulate the iron burden of individuals harboring the common mutant hemochromatosis HFE genotype or cause hemochromatosis independent of mutations in the HFE gene</found_in:geneRIF>
</rdf:Description>
<rdf:Description rdf:about="#association366">
<found_in:geneRIF>data suggest that the differential regulation of IRP1 and IRP2 during hypoxia may be important for cellular adaptation to low oxygen tension.</found_in:geneRIF>
</rdf:Description>
<rdf:Description rdf:about="#association367">
<found_in:geneRIF>Toxoplasma gondii infection resulted in increased activity in the iron response protein IRP1, which, in this state, stabilizes transferrin receptor mRNA from degradation.</found_in:geneRIF>
</rdf:Description>

<!--  ************** END OF ENTREZ GENE: 48**************  -->

<rdf:Description rdf:about="http://bio2rdf.org/geneid:47">
</rdf:Description>


<!--  ************** END OF ENTREZ GENE: 47**************  -->

<rdf:Description rdf:about="http://bio2rdf.org/geneid:52">
<association:genetic_variation rdf:ID="association368" rdf:resource="http://bio2rdf.org/mesh:Diabetes Mellitus, Type 1"/>
<association:genetic_variation rdf:ID="association369" rdf:resource="http://bio2rdf.org/mesh:Tuberculosis"/>
<association:any_relation rdf:ID="association370" rdf:resource="http://bio2rdf.org/mesh:Diabetes Mellitus, Type 2"/>
<association:altered_expression rdf:ID="association371" rdf:resource="http://bio2rdf.org/mesh:Colonic Neoplasms"/>
</rdf:Description>

<rdf:Description rdf:about="#association368">
<found_in:geneRIF>Association of the ACP1 genotype with metabolic parameters upon initial diagnosis of type 1 diabetes.</found_in:geneRIF>
</rdf:Description>
<rdf:Description rdf:about="#association369">
<found_in:geneRIF>The loci were selected by significance of differences in genotype frequencies between tuberculosis patients and healthy controls</found_in:geneRIF>
</rdf:Description>
<rdf:Description rdf:about="#association370">
<found_in:geneRIF>acid phosphatase 1 contributes to the clinical manifestations of type 2 diabetes and probably also have a marginal influence on susceptibility to the disease</found_in:geneRIF>
</rdf:Description>
<rdf:Description rdf:about="#association371">
<found_in:geneRIF>In colon cancer and neuroblastoma increased total LMW-PTP mRNA expression correlates with unfavourable outcome.</found_in:geneRIF>
</rdf:Description>

<!--  ************** END OF ENTREZ GENE: 52**************  -->

<rdf:Description rdf:about="http://bio2rdf.org/geneid:54">
<association:any_relation rdf:ID="association372" rdf:resource="http://bio2rdf.org/mesh:Arthritis, Rheumatoid"/>
<association:any_relation rdf:ID="association373" rdf:resource="http://bio2rdf.org/mesh:Bone Resorption"/>
<association:any_relation rdf:ID="association374" rdf:resource="http://bio2rdf.org/mesh:Breast Neoplasms"/>
<association:altered_expression rdf:ID="association375" rdf:resource="http://bio2rdf.org/mesh:Bone Resorption"/>
<association:any_relation rdf:ID="association376" rdf:resource="http://bio2rdf.org/mesh:Disease"/>
<association:altered_expression rdf:ID="association377" rdf:resource="http://bio2rdf.org/mesh:Breast Neoplasms"/>
<association:any_relation rdf:ID="association378" rdf:resource="http://bio2rdf.org/mesh:Bone Resorption"/>
<association:any_relation rdf:ID="association379" rdf:resource="http://bio2rdf.org/mesh:Renal Osteodystrophy"/>
</rdf:Description>

<rdf:Description rdf:about="#association372">
<found_in:geneRIF>Serum tartrate-resistant acid phosphatase isoforms in rheumatoid arthritis.</found_in:geneRIF>
</rdf:Description>
<rdf:Description rdf:about="#association373">
<found_in:geneRIF>specific and sensitive marker of bone resorption and for the early detection of the spreading of breast cancer cells to bone</found_in:geneRIF>
</rdf:Description>
<rdf:Description rdf:about="#association374">
<found_in:geneRIF>specific and sensitive marker of bone resorption and for the early detection of the spreading of breast cancer cells to bone</found_in:geneRIF>
</rdf:Description>
<rdf:Description rdf:about="#association375">
<found_in:geneRIF>the MCP-1-induced TRAP (+)/CTR (+) multinuclear cells represent an arrested stage in osteoclast differentiation, after NFATc1 induction and cellular fusion but prior to the development of bone resorption activity</found_in:geneRIF>
</rdf:Description>
<rdf:Description rdf:about="#association376">
<found_in:geneRIF>TRAP might be useful as a marker of progression of malignant disease and could be a potential target for cancer therapies.</found_in:geneRIF>
</rdf:Description>
<rdf:Description rdf:about="#association377">
<found_in:geneRIF>This work suggests that tumour derived TRAP contributes to the raised enzyme activity found in the serum of breast cancer patients.</found_in:geneRIF>
</rdf:Description>
<rdf:Description rdf:about="#association378">
<found_in:geneRIF>TRAP 5b may serve as a new additional marker of bone resorption in the assessment of renal osteodystrophy.</found_in:geneRIF>
</rdf:Description>
<rdf:Description rdf:about="#association379">
<found_in:geneRIF>TRAP 5b may serve as a new additional marker of bone resorption in the assessment of renal osteodystrophy.</found_in:geneRIF>
</rdf:Description>

<!--  ************** END OF ENTREZ GENE: 54**************  -->

<rdf:Description rdf:about="http://bio2rdf.org/geneid:50">
<association:genetic_variation rdf:ID="association380" rdf:resource="http://bio2rdf.org/mesh:Colorectal Neoplasms"/>
</rdf:Description>

<rdf:Description rdf:about="#association380">
<found_in:geneRIF>ACO2 is often deleted in colorectal cancer but is unlikely to be the true target of the deletions</found_in:geneRIF>
</rdf:Description>

<!--  ************** END OF ENTREZ GENE: 50**************  -->

<rdf:Description rdf:about="http://bio2rdf.org/geneid:10818">
</rdf:Description>


<!--  ************** END OF ENTREZ GENE: 10818**************  -->

<rdf:Description rdf:about="http://bio2rdf.org/geneid:255738">
<association:genetic_variation rdf:ID="association381" rdf:resource="http://bio2rdf.org/mesh:Hypercholesterolemia"/>
<association:genetic_variation rdf:ID="association382" rdf:resource="http://bio2rdf.org/mesh:Hypercholesterolemia"/>
<association:genetic_variation rdf:ID="association383" rdf:resource="http://bio2rdf.org/mesh:Hypercholesterolemia"/>
<association:genetic_variation rdf:ID="association384" rdf:resource="http://bio2rdf.org/mesh:Hypercholesterolemia"/>
<association:genetic_variation rdf:ID="association385" rdf:resource="http://bio2rdf.org/mesh:Hypercholesterolemia"/>
<association:negative_assoc rdf:ID="association386" rdf:resource="http://bio2rdf.org/mesh:Alzheimer Disease"/>
<association:genetic_variation rdf:ID="association387" rdf:resource="http://bio2rdf.org/mesh:Hypercholesterolemia"/>
<association:genetic_variation rdf:ID="association388" rdf:resource="http://bio2rdf.org/mesh:Cardiovascular Diseases"/>
</rdf:Description>

<rdf:Description rdf:about="#association381">
<found_in:geneRIF>A mutation in PCSK9 causing autosomal-dominant hypercholesterolemia in a Utah pedigree.</found_in:geneRIF>
</rdf:Description>
<rdf:Description rdf:about="#association382">
<found_in:geneRIF>mutations in the PCSK9 gene cause autosomal dominant hypercholesterolemia.</found_in:geneRIF>
</rdf:Description>
<rdf:Description rdf:about="#association383">
<found_in:geneRIF>The cause of unusually severe dominant hypercholesterolemia is due to the effect of mutant PCKS9 on apolipoprotein B secretion.</found_in:geneRIF>
</rdf:Description>
<rdf:Description rdf:about="#association384">
<found_in:geneRIF>Rare missense mutations of PCSK9 may worsen the clinical phenotype of familial hypercholesterolemia patients carrying LDLR mutations.</found_in:geneRIF>
</rdf:Description>
<rdf:Description rdf:about="#association385">
<found_in:geneRIF>Mutations in the PCSK9 gene are associated with variable phenotype of autosomal dominant hypercholesterolemia.</found_in:geneRIF>
</rdf:Description>
<rdf:Description rdf:about="#association386">
<found_in:geneRIF>Genetic polymorphisms are not associated with Alzheimer disease and cholesterol in Japanese patients.</found_in:geneRIF>
</rdf:Description>
<rdf:Description rdf:about="#association387">
<found_in:geneRIF>PCSK9 binds the extracellular domain of LDL receptor; the D374Y gain-of-function mutant, associated with hypercholesterolemia and early-onset cardiovascular disease, binds the receptor 25 times more tightly than wild-type PCSK9</found_in:geneRIF>
</rdf:Description>
<rdf:Description rdf:about="#association388">
<found_in:geneRIF>PCSK9 binds the extracellular domain of LDL receptor; the D374Y gain-of-function mutant, associated with hypercholesterolemia and early-onset cardiovascular disease, binds the receptor 25 times more tightly than wild-type PCSK9</found_in:geneRIF>
</rdf:Description>

<!--  ************** END OF ENTREZ GENE: 255738**************  -->

<rdf:Description rdf:about="http://bio2rdf.org/geneid:284119">
</rdf:Description>


<!--  ************** END OF ENTREZ GENE: 284119**************  -->

<rdf:Description rdf:about="http://bio2rdf.org/geneid:284110">
</rdf:Description>


<!--  ************** END OF ENTREZ GENE: 284110**************  -->

<rdf:Description rdf:about="http://bio2rdf.org/geneid:284111">
</rdf:Description>


<!--  ************** END OF ENTREZ GENE: 284111**************  -->

<rdf:Description rdf:about="http://bio2rdf.org/geneid:10825">
<association:altered_expression rdf:ID="association389" rdf:resource="http://bio2rdf.org/mesh:Colonic Neoplasms"/>
</rdf:Description>

<rdf:Description rdf:about="#association389">
<found_in:geneRIF>up-regulation of plasma membrane-associated ganglioside sialidase (Neu3) in human colon cancer and its involvement in apoptosis suppression</found_in:geneRIF>
</rdf:Description>

<!--  ************** END OF ENTREZ GENE: 10825**************  -->

<rdf:Description rdf:about="http://bio2rdf.org/geneid:10809">
</rdf:Description>


<!--  ************** END OF ENTREZ GENE: 10809**************  -->

<rdf:Description rdf:about="http://bio2rdf.org/geneid:10808">
</rdf:Description>


<!--  ************** END OF ENTREZ GENE: 10808**************  -->

<rdf:Description rdf:about="http://bio2rdf.org/geneid:10807">
</rdf:Description>


<!--  ************** END OF ENTREZ GENE: 10807**************  -->

<rdf:Description rdf:about="http://bio2rdf.org/geneid:10810">
</rdf:Description>


<!--  ************** END OF ENTREZ GENE: 10810**************  -->

<rdf:Description rdf:about="http://bio2rdf.org/geneid:10811">
</rdf:Description>


<!--  ************** END OF ENTREZ GENE: 10811**************  -->

<rdf:Description rdf:about="http://bio2rdf.org/geneid:10817">
</rdf:Description>


<!--  ************** END OF ENTREZ GENE: 10817**************  -->

<rdf:Description rdf:about="http://bio2rdf.org/geneid:10814">
<association:any_relation rdf:ID="association390" rdf:resource="http://bio2rdf.org/mesh:Schizophrenia"/>
</rdf:Description>

<rdf:Description rdf:about="#association390">
<found_in:geneRIF>In schizophrenia, complexin II was reduced in dorsolateral prefrontal cortex and superior temporal cortex.</found_in:geneRIF>
</rdf:Description>

<!--  ************** END OF ENTREZ GENE: 10814**************  -->

<rdf:Description rdf:about="http://bio2rdf.org/geneid:10815">
</rdf:Description>


<!--  ************** END OF ENTREZ GENE: 10815**************  -->

<rdf:Description rdf:about="http://bio2rdf.org/geneid:10803">
<association:altered_expression rdf:ID="association391" rdf:resource="http://bio2rdf.org/mesh:Prostatic Neoplasms"/>
<association:any_relation rdf:ID="association392" rdf:resource="http://bio2rdf.org/mesh:Asthma"/>
<association:altered_expression rdf:ID="association393" rdf:resource="http://bio2rdf.org/mesh:Leukemia-Lymphoma, T-Cell, Acute, HTLV-I-Associated"/>
<association:altered_expression rdf:ID="association394" rdf:resource="http://bio2rdf.org/mesh:Celiac Disease"/>
</rdf:Description>

<rdf:Description rdf:about="#association391">
<found_in:geneRIF>High Expression of CCR9 is associated with prostate cancer cell migration and invasion</found_in:geneRIF>
</rdf:Description>
<rdf:Description rdf:about="#association392">
<found_in:geneRIF>CCR9 is selectively expressed on abnormal asthmatic T cell receptor (TCR) Valpha24-positive invariant natural killer T (iNKT) cells, inducing a TH2 bias in T cells that is at least partially critical for the pathogenesis of allergic asthma.</found_in:geneRIF>
</rdf:Description>
<rdf:Description rdf:about="#association393">
<found_in:geneRIF>CCR9 overexpression is associated with Adult T-cell leukemia cells infiltrating gastrointestinal tract</found_in:geneRIF>
</rdf:Description>
<rdf:Description rdf:about="#association394">
<found_in:geneRIF>CCR9 expression is reduced on epithelial and lamina propria T cells in untreated celiac disease.</found_in:geneRIF>
</rdf:Description>

<!--  ************** END OF ENTREZ GENE: 10803**************  -->

<rdf:Description rdf:about="http://bio2rdf.org/geneid:10804">
<association:genetic_variation rdf:ID="association395" rdf:resource="http://bio2rdf.org/mesh:Ectodermal Dysplasia"/>
<association:genetic_variation rdf:ID="association396" rdf:resource="http://bio2rdf.org/mesh:Ectodermal Dysplasia"/>
<association:genetic_variation rdf:ID="association397" rdf:resource="http://bio2rdf.org/mesh:Hearing Loss"/>
</rdf:Description>

<rdf:Description rdf:about="#association395">
<found_in:geneRIF>A novel connexin 30 mutation in Clouston syndrome.we report a novel mutation V37E within the first transmembrane domain of connexin 30 in a spontaneous case of Clouston syndrome.</found_in:geneRIF>
</rdf:Description>
<rdf:Description rdf:about="#association396">
<found_in:geneRIF>A novel connexin 30 mutation in Clouston syndrome.we report a novel mutation V37E within the first transmembrane domain of connexin 30 in a spontaneous case of Clouston syndrome.</found_in:geneRIF>
</rdf:Description>
<rdf:Description rdf:about="#association397">
<found_in:geneRIF>The large GJB6 deletion was not found in the Austrian non-syndromic hearing loss patients.</found_in:geneRIF>
</rdf:Description>

<!--  ************** END OF ENTREZ GENE: 10804**************  -->

<rdf:Description rdf:about="http://bio2rdf.org/geneid:10800">
<association:any_relation rdf:ID="association398" rdf:resource="http://bio2rdf.org/mesh:Asthma"/>
<association:altered_expression rdf:ID="association399" rdf:resource="http://bio2rdf.org/mesh:Colonic Neoplasms"/>
<association:any_relation rdf:ID="association400" rdf:resource="http://bio2rdf.org/mesh:Adenocarcinoma"/>
<association:genetic_variation rdf:ID="association401" rdf:resource="http://bio2rdf.org/mesh:Asthma"/>
</rdf:Description>

<rdf:Description rdf:about="#association398">
<found_in:geneRIF>interaction of CysLTs and CysLT (1) on eosinophils has the potential to play a prominent role in the pathophysiology of asthma.</found_in:geneRIF>
</rdf:Description>
<rdf:Description rdf:about="#association399">
<found_in:geneRIF>upregulated in colon cancer; affecting survival</found_in:geneRIF>
</rdf:Description>
<rdf:Description rdf:about="#association400">
<found_in:geneRIF>There is increased nuclear localization of the CysLT (1) receptor in colorectal adenocarcinomas.</found_in:geneRIF>
</rdf:Description>
<rdf:Description rdf:about="#association401">
<found_in:geneRIF>In the group of male patients, the C allele of 927T&gt;C CYSLTRI was more common among patients with asthma than controls</found_in:geneRIF>
</rdf:Description>

<!--  ************** END OF ENTREZ GENE: 10800**************  -->

<rdf:Description rdf:about="http://bio2rdf.org/geneid:10801">
<association:any_relation rdf:ID="association402" rdf:resource="http://bio2rdf.org/mesh:Leukemia, Myelomonocytic, Acute"/>
<association:altered_expression rdf:ID="association403" rdf:resource="http://bio2rdf.org/mesh:Cervical Intraepithelial Neoplasia"/>
</rdf:Description>

<rdf:Description rdf:about="#association402">
<found_in:geneRIF>Fusion of MLL and MSF in adult de novo acute myelomonocytic leukemia (M4) with t(11; 17) (q23; q25).</found_in:geneRIF>
</rdf:Description>
<rdf:Description rdf:about="#association403">
<found_in:geneRIF>overexpression of SEPT9 in neoplasia is not simply a proliferation-associated phenomenon, despite its role in cytokines</found_in:geneRIF>
</rdf:Description>

<!--  ************** END OF ENTREZ GENE: 10801**************  -->

<rdf:Description rdf:about="http://bio2rdf.org/geneid:10802">
</rdf:Description>


<!--  ************** END OF ENTREZ GENE: 10802**************  -->

<rdf:Description rdf:about="http://bio2rdf.org/geneid:98">
</rdf:Description>


<!--  ************** END OF ENTREZ GENE: 98**************  -->

<rdf:Description rdf:about="http://bio2rdf.org/geneid:97">
</rdf:Description>


<!--  ************** END OF ENTREZ GENE: 97**************  -->

<rdf:Description rdf:about="http://bio2rdf.org/geneid:95">
</rdf:Description>


<!--  ************** END OF ENTREZ GENE: 95**************  -->

<rdf:Description rdf:about="http://bio2rdf.org/geneid:94">
<association:genetic_variation rdf:ID="association404" rdf:resource="http://bio2rdf.org/mesh:Telangiectasis"/>
<association:genetic_variation rdf:ID="association405" rdf:resource="http://bio2rdf.org/mesh:Telangiectasia, Hereditary Hemorrhagic"/>
<association:genetic_variation rdf:ID="association406" rdf:resource="http://bio2rdf.org/mesh:Hypertension, Pulmonary"/>
<association:genetic_variation rdf:ID="association407" rdf:resource="http://bio2rdf.org/mesh:Telangiectasis"/>
<association:genetic_variation rdf:ID="association408" rdf:resource="http://bio2rdf.org/mesh:Telangiectasia, Hereditary Hemorrhagic"/>
<association:genetic_variation rdf:ID="association409" rdf:resource="http://bio2rdf.org/mesh:Telangiectasia, Hereditary Hemorrhagic"/>
<association:genetic_variation rdf:ID="association410" rdf:resource="http://bio2rdf.org/mesh:Hypertension"/>
<association:genetic_variation rdf:ID="association411" rdf:resource="http://bio2rdf.org/mesh:Telangiectasia, Hereditary Hemorrhagic"/>
<association:genetic_variation rdf:ID="association412" rdf:resource="http://bio2rdf.org/mesh:Telangiectasia, Hereditary Hemorrhagic"/>
<association:any_relation rdf:ID="association413" rdf:resource="http://bio2rdf.org/mesh:Telangiectasis"/>
<association:genetic_variation rdf:ID="association414" rdf:resource="http://bio2rdf.org/mesh:Arteriovenous Malformations"/>
<association:genetic_variation rdf:ID="association415" rdf:resource="http://bio2rdf.org/mesh:Connective Tissue Diseases"/>
</rdf:Description>

<rdf:Description rdf:about="#association404">
<found_in:geneRIF>Identification of 13 new mutations in the ACVRL1 gene in a group of 52 unselected Italian patients affected by hereditary haemorrhagic telangiectasia.</found_in:geneRIF>
</rdf:Description>
<rdf:Description rdf:about="#association405">
<found_in:geneRIF>A questionnaire based study provides evidence that the hereditary hemorrhagic telangiectasia (HHT) phenotype caused by mutations in endoglin (HHT1) is distinct from, and more severe than, HHT caused by mutations in ALK1 (HHT2).</found_in:geneRIF>
</rdf:Description>
<rdf:Description rdf:about="#association406">
<found_in:geneRIF>missense mutations of ALK-1 cause pulmonary hypertension in patients with hereditary haemorrhagic telangiectasia.</found_in:geneRIF>
</rdf:Description>
<rdf:Description rdf:about="#association407">
<found_in:geneRIF>missense mutations of ALK-1 cause pulmonary hypertension in patients with hereditary haemorrhagic telangiectasia.</found_in:geneRIF>
</rdf:Description>
<rdf:Description rdf:about="#association408">
<found_in:geneRIF>Mutational analysis of the ACVRL1 gene in hereditary hemorrhagic telangiectasia patients.</found_in:geneRIF>
</rdf:Description>
<rdf:Description rdf:about="#association409">
<found_in:geneRIF>Mutation found in 40% of hereditary hemorrhagic telangiectasia patients.</found_in:geneRIF>
</rdf:Description>
<rdf:Description rdf:about="#association410">
<found_in:geneRIF>The ALK-1 mutant R484Q within the highly conserved NANDOR box region was found in an infant with idiopathic pulmonary arterial hypertension.</found_in:geneRIF>
</rdf:Description>
<rdf:Description rdf:about="#association411">
<found_in:geneRIF>5 new mutations were found in hereditary hemorrhagic telangiectasia: c.149G&gt;A, c.246delC, c.1273T&gt;G, c.1274 _ 1276delTCT, and c.1377+1G&gt;A.</found_in:geneRIF>
</rdf:Description>
<rdf:Description rdf:about="#association412">
<found_in:geneRIF>These results demonstrate the importance of ACVRL1 and ENG mutations in German hereditary hemorrhagic telangiectasia (HHT) patients displaying mutation frequencies over 80%.</found_in:geneRIF>
</rdf:Description>
<rdf:Description rdf:about="#association413">
<found_in:geneRIF>ENG and ALK-1 genes may have roles in hereditary haemorrhagic telangiectasia in the Italian population</found_in:geneRIF>
</rdf:Description>
<rdf:Description rdf:about="#association414">
<found_in:geneRIF>An analysis of the genotype-phenotype correlation is consistent with a more common frequency of pulmonary arteriovenous malformations in patients with ENG mutations than in patients with ACVRL1 mutations in our collective.</found_in:geneRIF>
</rdf:Description>
<rdf:Description rdf:about="#association415">
<found_in:geneRIF>The presence of mutations in the ALK-1 gene in ten patients with underlying connective tissue diseases was investigated</found_in:geneRIF>
</rdf:Description>

<!--  ************** END OF ENTREZ GENE: 94**************  -->

<rdf:Description rdf:about="http://bio2rdf.org/geneid:93">
</rdf:Description>


<!--  ************** END OF ENTREZ GENE: 93**************  -->

<rdf:Description rdf:about="http://bio2rdf.org/geneid:92">
<association:genetic_variation rdf:ID="association416" rdf:resource="http://bio2rdf.org/mesh:Colonic Neoplasms"/>
<association:genetic_variation rdf:ID="association417" rdf:resource="http://bio2rdf.org/mesh:Colorectal Neoplasms"/>
<association:altered_expression rdf:ID="association418" rdf:resource="http://bio2rdf.org/mesh:Prostatic Neoplasms"/>
<association:any_relation rdf:ID="association419" rdf:resource="http://bio2rdf.org/mesh:Colonic Neoplasms"/>
</rdf:Description>

<rdf:Description rdf:about="#association416">
<found_in:geneRIF>Mutations highly frequent in microsatellite unstable (MSI-H) colon cancers and cause loss of ACVR2, indicating biallelic gene nactivation.</found_in:geneRIF>
</rdf:Description>
<rdf:Description rdf:about="#association417">
<found_in:geneRIF>Loss of activin signaling through mutation of ACVR2 may have role in genesis of MSI-H colorectal cancer.</found_in:geneRIF>
</rdf:Description>
<rdf:Description rdf:about="#association418">
<found_in:geneRIF>Inactivation of ACVR2 is a common event in prostate cancer and may play an important role in the development of prostate cancer</found_in:geneRIF>
</rdf:Description>
<rdf:Description rdf:about="#association419">
<found_in:geneRIF>Activin is growth suppressive and enhances migration in colon cancer.</found_in:geneRIF>
</rdf:Description>

<!--  ************** END OF ENTREZ GENE: 92**************  -->

<rdf:Description rdf:about="http://bio2rdf.org/geneid:91">
</rdf:Description>


<!--  ************** END OF ENTREZ GENE: 91**************  -->

<rdf:Description rdf:about="http://bio2rdf.org/geneid:90">
</rdf:Description>


<!--  ************** END OF ENTREZ GENE: 90**************  -->

<rdf:Description rdf:about="http://bio2rdf.org/geneid:88">
</rdf:Description>


<!--  ************** END OF ENTREZ GENE: 88**************  -->

<rdf:Description rdf:about="http://bio2rdf.org/geneid:89">
</rdf:Description>


<!--  ************** END OF ENTREZ GENE: 89**************  -->

<rdf:Description rdf:about="http://bio2rdf.org/geneid:114769">
<association:genetic_variation rdf:ID="association420" rdf:resource="http://bio2rdf.org/mesh:Huntington Disease"/>
</rdf:Description>

<rdf:Description rdf:about="#association420">
<found_in:geneRIF>Caspase-1-mediated cell death is regulated, at least in part, by the balance of Rip2 and Cop; alterations of this balance may contribute to aberrant caspase-1-mediated pathogenesis in Huntington's disease.</found_in:geneRIF>
</rdf:Description>

<!--  ************** END OF ENTREZ GENE: 114769**************  -->

<rdf:Description rdf:about="http://bio2rdf.org/geneid:114771">
<association:altered_expression rdf:ID="association421" rdf:resource="http://bio2rdf.org/mesh:Psoriasis"/>
</rdf:Description>

<rdf:Description rdf:about="#association421">
<found_in:geneRIF>Data are consistent with previous reports of association of psoriasis with genes on 1q21, and suggest a role for Pglyrp3 in skin biology.</found_in:geneRIF>
</rdf:Description>

<!--  ************** END OF ENTREZ GENE: 114771**************  -->

<rdf:Description rdf:about="http://bio2rdf.org/geneid:114770">
</rdf:Description>


<!--  ************** END OF ENTREZ GENE: 114770**************  -->

<rdf:Description rdf:about="http://bio2rdf.org/geneid:150159">
</rdf:Description>


<!--  ************** END OF ENTREZ GENE: 150159**************  -->

<rdf:Description rdf:about="http://bio2rdf.org/geneid:114757">
<association:any_relation rdf:ID="association422" rdf:resource="http://bio2rdf.org/mesh:Carcinoma, Small Cell"/>
</rdf:Description>

<rdf:Description rdf:about="#association422">
<found_in:geneRIF>Results provide the first evidence to suggest the implication of CYGB in the pathogenesis of non-small cell lung cancer.</found_in:geneRIF>
</rdf:Description>

<!--  ************** END OF ENTREZ GENE: 114757**************  -->

<rdf:Description rdf:about="http://bio2rdf.org/geneid:150165">
</rdf:Description>


<!--  ************** END OF ENTREZ GENE: 150165**************  -->

<rdf:Description rdf:about="http://bio2rdf.org/geneid:114788">
<association:any_relation rdf:ID="association423" rdf:resource="http://bio2rdf.org/mesh:Epilepsies, Myoclonic"/>
<association:any_relation rdf:ID="association424" rdf:resource="http://bio2rdf.org/mesh:Colorectal Neoplasms, Hereditary Nonpolyposis"/>
<association:any_relation rdf:ID="association425" rdf:resource="http://bio2rdf.org/mesh:Mental Retardation"/>
</rdf:Description>

<rdf:Description rdf:about="#association423">
<found_in:geneRIF>CSMD3 encodes a protein with CUB and sushi multiple domains and is a candidate gene for benign adult familial myoclonic epilepsy on human chromosome 8q23.3-q24.1</found_in:geneRIF>
</rdf:Description>
<rdf:Description rdf:about="#association424">
<found_in:geneRIF>CSMD3 is deleted in a subject with combined tricho-rhino-phalangeal syndrome II with mental retardation and growth hormone deficiency.</found_in:geneRIF>
</rdf:Description>
<rdf:Description rdf:about="#association425">
<found_in:geneRIF>CSMD3 is deleted in a subject with combined tricho-rhino-phalangeal syndrome II with mental retardation and growth hormone deficiency.</found_in:geneRIF>
</rdf:Description>

<!--  ************** END OF ENTREZ GENE: 114788**************  -->

<rdf:Description rdf:about="http://bio2rdf.org/geneid:114789">
</rdf:Description>


<!--  ************** END OF ENTREZ GENE: 114789**************  -->

<rdf:Description rdf:about="http://bio2rdf.org/geneid:114791">
<association:altered_expression rdf:ID="association426" rdf:resource="http://bio2rdf.org/mesh:Prader-Willi Syndrome"/>
</rdf:Description>

<rdf:Description rdf:about="#association426">
<found_in:geneRIF>quantitated mRNA levels of NIPA2, NIPA2, l CYFIP1, and GCP5 in Prader-Willi syndrome and correlated levels with psychological and behavior scales</found_in:geneRIF>
</rdf:Description>

<!--  ************** END OF ENTREZ GENE: 114791**************  -->

<rdf:Description rdf:about="http://bio2rdf.org/geneid:114780">
</rdf:Description>


<!--  ************** END OF ENTREZ GENE: 114780**************  -->

<rdf:Description rdf:about="http://bio2rdf.org/geneid:114784">
</rdf:Description>


<!--  ************** END OF ENTREZ GENE: 114784**************  -->

<rdf:Description rdf:about="http://bio2rdf.org/geneid:118980">
</rdf:Description>


<!--  ************** END OF ENTREZ GENE: 118980**************  -->

<rdf:Description rdf:about="http://bio2rdf.org/geneid:10714">
</rdf:Description>


<!--  ************** END OF ENTREZ GENE: 10714**************  -->

<rdf:Description rdf:about="http://bio2rdf.org/geneid:10715">
</rdf:Description>


<!--  ************** END OF ENTREZ GENE: 10715**************  -->

<rdf:Description rdf:about="http://bio2rdf.org/geneid:10718">
</rdf:Description>


<!--  ************** END OF ENTREZ GENE: 10718**************  -->

<rdf:Description rdf:about="http://bio2rdf.org/geneid:204851">
</rdf:Description>


<!--  ************** END OF ENTREZ GENE: 204851**************  -->

<rdf:Description rdf:about="http://bio2rdf.org/geneid:10721">
<association:any_relation rdf:ID="association427" rdf:resource="http://bio2rdf.org/mesh:DNA Damage"/>
<association:regulatory_modification rdf:ID="association428" rdf:resource="http://bio2rdf.org/mesh:DNA Damage"/>
</rdf:Description>

<rdf:Description rdf:about="#association427">
<found_in:geneRIF>POLQ has a high efficiency in by-passing DNA damage.</found_in:geneRIF>
</rdf:Description>
<rdf:Description rdf:about="#association428">
<found_in:geneRIF>The results demonstrate that activation of a UV-induced DNA damage response pathway, involving phosphorylation of RPA p34 by DNA-PK, is enhanced in cells lacking poleta.</found_in:geneRIF>
</rdf:Description>

<!--  ************** END OF ENTREZ GENE: 10721**************  -->

<rdf:Description rdf:about="http://bio2rdf.org/geneid:10725">
<association:any_relation rdf:ID="association429" rdf:resource="http://bio2rdf.org/mesh:Stress"/>
</rdf:Description>

<rdf:Description rdf:about="#association429">
<found_in:geneRIF>Induced upon T cell activation in a calcineurin-dependent manner, which contrasts with the calcineurin-independent induction mediated by hyperosmotic stress.</found_in:geneRIF>
</rdf:Description>

<!--  ************** END OF ENTREZ GENE: 10725**************  -->

<rdf:Description rdf:about="http://bio2rdf.org/geneid:10724">
<association:genetic_variation rdf:ID="association430" rdf:resource="http://bio2rdf.org/mesh:Diabetes Mellitus, Type 2"/>
<association:genetic_variation rdf:ID="association431" rdf:resource="http://bio2rdf.org/mesh:Diabetes Mellitus, Type 2"/>
</rdf:Description>

<rdf:Description rdf:about="#association430">
<found_in:geneRIF>Investigated this locus in Pima Indians who have the world's highest prevalence of NIDDM.</found_in:geneRIF>
</rdf:Description>
<rdf:Description rdf:about="#association431">
<found_in:geneRIF>Concluded that mutations in MGEA5 are unlikely to contribute to NIDDM in this population</found_in:geneRIF>
</rdf:Description>

<!--  ************** END OF ENTREZ GENE: 10724**************  -->

<rdf:Description rdf:about="http://bio2rdf.org/geneid:10723">
<association:any_relation rdf:ID="association432" rdf:resource="http://bio2rdf.org/mesh:Acidosis"/>
<association:any_relation rdf:ID="association433" rdf:resource="http://bio2rdf.org/mesh:Neoplasms"/>
<association:altered_expression rdf:ID="association434" rdf:resource="http://bio2rdf.org/mesh:Breast Neoplasms"/>
</rdf:Description>

<rdf:Description rdf:about="#association432">
<found_in:geneRIF>Mice lacking SLC12A7 function suffer from deafness and renal metabolic acidosis.</found_in:geneRIF>
</rdf:Description>
<rdf:Description rdf:about="#association433">
<found_in:geneRIF>KCC activation by IGF-1 plays an important role in IGF-1 signaling to promote growth and spread of gynecological cancers.</found_in:geneRIF>
</rdf:Description>
<rdf:Description rdf:about="#association434">
<found_in:geneRIF>Among patients with early-stage node-negative breast cancer, disease-free survival (DFS) and overall survival (OS) curves were significantly different based on IGF-1 and KCC expression.</found_in:geneRIF>
</rdf:Description>

<!--  ************** END OF ENTREZ GENE: 10723**************  -->

<rdf:Description rdf:about="http://bio2rdf.org/geneid:10728">
<association:any_relation rdf:ID="association435" rdf:resource="http://bio2rdf.org/mesh:Breast Neoplasms"/>
</rdf:Description>

<rdf:Description rdf:about="#association435">
<found_in:geneRIF>p23 differentially regulates ER target genes and is involved in the control of distinct cellular processes in breast tumor development</found_in:geneRIF>
</rdf:Description>

<!--  ************** END OF ENTREZ GENE: 10728**************  -->

<rdf:Description rdf:about="http://bio2rdf.org/geneid:10726">
<association:altered_expression rdf:ID="association436" rdf:resource="http://bio2rdf.org/mesh:Prostatic Neoplasms"/>
</rdf:Description>

<rdf:Description rdf:about="#association436">
<found_in:geneRIF>Overexpression of NUDC inhibits prostatic neoplasm growth.</found_in:geneRIF>
</rdf:Description>

<!--  ************** END OF ENTREZ GENE: 10726**************  -->

<rdf:Description rdf:about="http://bio2rdf.org/geneid:10732">
</rdf:Description>


<!--  ************** END OF ENTREZ GENE: 10732**************  -->

<rdf:Description rdf:about="http://bio2rdf.org/geneid:10733">
</rdf:Description>


<!--  ************** END OF ENTREZ GENE: 10733**************  -->

<rdf:Description rdf:about="http://bio2rdf.org/geneid:10735">
</rdf:Description>


<!--  ************** END OF ENTREZ GENE: 10735**************  -->

<rdf:Description rdf:about="http://bio2rdf.org/geneid:10743">
<association:genetic_variation rdf:ID="association437" rdf:resource="http://bio2rdf.org/mesh:Syndrome"/>
</rdf:Description>

<rdf:Description rdf:about="#association437">
<found_in:geneRIF>Two novel mutations in RAI1 were found in nondeletion patients with Smith-Magenis syndrome.</found_in:geneRIF>
</rdf:Description>

<!--  ************** END OF ENTREZ GENE: 10743**************  -->

<rdf:Description rdf:about="http://bio2rdf.org/geneid:10741">
</rdf:Description>


<!--  ************** END OF ENTREZ GENE: 10741**************  -->

<rdf:Description rdf:about="http://bio2rdf.org/geneid:10749">
</rdf:Description>


<!--  ************** END OF ENTREZ GENE: 10749**************  -->

<rdf:Description rdf:about="http://bio2rdf.org/geneid:10747">
<association:altered_expression rdf:ID="association438" rdf:resource="http://bio2rdf.org/mesh:Neoplasm Metastasis"/>
<association:genetic_variation rdf:ID="association439" rdf:resource="http://bio2rdf.org/mesh:Cystic Fibrosis"/>
</rdf:Description>

<rdf:Description rdf:about="#association438">
<found_in:geneRIF>MASP-2 expression in ESCCs was associated with late clinical stage (p= 0.009, O.R.= 3.430) and nodal metastasis (p= 0.001, O.R.= 4.520).</found_in:geneRIF>
</rdf:Description>
<rdf:Description rdf:about="#association439">
<found_in:geneRIF>Concentrations and genotypes of MASP-2 and mannan-binding lectin in 109 cystic fibrosis patients were correlated to lung function and chronic infections</found_in:geneRIF>
</rdf:Description>

<!--  ************** END OF ENTREZ GENE: 10747**************  -->

<rdf:Description rdf:about="http://bio2rdf.org/geneid:10746">
<association:any_relation rdf:ID="association440" rdf:resource="http://bio2rdf.org/mesh:Arthritis, Rheumatoid"/>
</rdf:Description>

<rdf:Description rdf:about="#association440">
<found_in:geneRIF>MEKK2 is a potent activator of the c-Jun N-terminal kinase pathway in fibroblast-like synoviocytes in rheumatoid arthritis.</found_in:geneRIF>
</rdf:Description>

<!--  ************** END OF ENTREZ GENE: 10746**************  -->

<rdf:Description rdf:about="http://bio2rdf.org/geneid:10755">
</rdf:Description>


<!--  ************** END OF ENTREZ GENE: 10755**************  -->

<rdf:Description rdf:about="http://bio2rdf.org/geneid:10758">
</rdf:Description>


<!--  ************** END OF ENTREZ GENE: 10758**************  -->

<rdf:Description rdf:about="http://bio2rdf.org/geneid:10750">
<association:any_relation rdf:ID="association441" rdf:resource="http://bio2rdf.org/mesh:Sjogren's Syndrome"/>
</rdf:Description>

<rdf:Description rdf:about="#association441">
<found_in:geneRIF>Results suggest that the GRAP gene might have a role in the pathogenesis of Sjogren's syndrome.</found_in:geneRIF>
</rdf:Description>

<!--  ************** END OF ENTREZ GENE: 10750**************  -->

<rdf:Description rdf:about="http://bio2rdf.org/geneid:10752">
<association:genetic_variation rdf:ID="association442" rdf:resource="http://bio2rdf.org/mesh:Schizophrenia"/>
<association:any_relation rdf:ID="association443" rdf:resource="http://bio2rdf.org/mesh:Carcinoma"/>
</rdf:Description>

<rdf:Description rdf:about="#association442">
<found_in:geneRIF>An association between a missense polymorphism in the close homologue of L1 (CHL1, CALL) gene and schizophrenia.</found_in:geneRIF>
</rdf:Description>
<rdf:Description rdf:about="#association443">
<found_in:geneRIF>L1 could drive progression by enhancing cell migration and tumor growth in ovarian carcinoma.</found_in:geneRIF>
</rdf:Description>

<!--  ************** END OF ENTREZ GENE: 10752**************  -->

<rdf:Description rdf:about="http://bio2rdf.org/geneid:10753">
</rdf:Description>


<!--  ************** END OF ENTREZ GENE: 10753**************  -->

<rdf:Description rdf:about="http://bio2rdf.org/geneid:692221">
<association:genetic_variation rdf:ID="association444" rdf:resource="http://bio2rdf.org/mesh:Retinitis Pigmentosa"/>
</rdf:Description>

<rdf:Description rdf:about="#association444">
<found_in:geneRIF>A novel locus for RP33 has been assigned to chromosomal region 2cen-q12.1, which in a Chinese kindred is associated with a relatively late onset form of retinitis pigmentosa.</found_in:geneRIF>
</rdf:Description>

<!--  ************** END OF ENTREZ GENE: 692221**************  -->

<rdf:Description rdf:about="http://bio2rdf.org/geneid:10768">
</rdf:Description>


<!--  ************** END OF ENTREZ GENE: 10768**************  -->

<rdf:Description rdf:about="http://bio2rdf.org/geneid:10769">
</rdf:Description>


<!--  ************** END OF ENTREZ GENE: 10769**************  -->

<rdf:Description rdf:about="http://bio2rdf.org/geneid:10766">
</rdf:Description>


<!--  ************** END OF ENTREZ GENE: 10766**************  -->

<rdf:Description rdf:about="http://bio2rdf.org/geneid:10761">
</rdf:Description>


<!--  ************** END OF ENTREZ GENE: 10761**************  -->

<rdf:Description rdf:about="http://bio2rdf.org/geneid:10765">
<association:altered_expression rdf:ID="association445" rdf:resource="http://bio2rdf.org/mesh:Breast Neoplasms"/>
</rdf:Description>

<rdf:Description rdf:about="#association445">
<found_in:geneRIF>PLU-1-mediated H3K4 demethylase activity plays an important role in the proliferative capacity of breast cancer cells through repression of tumor suppressor genes.</found_in:geneRIF>
</rdf:Description>

<!--  ************** END OF ENTREZ GENE: 10765**************  -->

<rdf:Description rdf:about="http://bio2rdf.org/geneid:10763">
<association:altered_expression rdf:ID="association446" rdf:resource="http://bio2rdf.org/mesh:Creutzfeldt-Jakob Syndrome"/>
<association:any_relation rdf:ID="association447" rdf:resource="http://bio2rdf.org/mesh:Alzheimer Disease"/>
<association:any_relation rdf:ID="association448" rdf:resource="http://bio2rdf.org/mesh:Dementia"/>
<association:altered_expression rdf:ID="association449" rdf:resource="http://bio2rdf.org/mesh:Neoplasms"/>
<association:altered_expression rdf:ID="association450" rdf:resource="http://bio2rdf.org/mesh:Pituitary Neoplasms"/>
<association:altered_expression rdf:ID="association451" rdf:resource="http://bio2rdf.org/mesh:Glioma"/>
<association:altered_expression rdf:ID="association452" rdf:resource="http://bio2rdf.org/mesh:Hemangioma"/>
<association:any_relation rdf:ID="association453" rdf:resource="http://bio2rdf.org/mesh:Neoplasms"/>
<association:any_relation rdf:ID="association454" rdf:resource="http://bio2rdf.org/mesh:Nerve Sheath Neoplasms"/>
</rdf:Description>

<rdf:Description rdf:about="#association446">
<found_in:geneRIF>Demonstration of strong expression of nestin in Purkinje cells in pathologically advanced Creutzfeldt-Jakob disease correlates with the process that Purkinje cells undergo to promote survival.</found_in:geneRIF>
</rdf:Description>
<rdf:Description rdf:about="#association447">
<found_in:geneRIF>Data evaluate and compare the bcl2, bax, and nestin patterns in the frontal cortices of Alzheimer and multiple-infarct dementia patients, and in normal aging.</found_in:geneRIF>
</rdf:Description>
<rdf:Description rdf:about="#association448">
<found_in:geneRIF>Data evaluate and compare the bcl2, bax, and nestin patterns in the frontal cortices of Alzheimer and multiple-infarct dementia patients, and in normal aging.</found_in:geneRIF>
</rdf:Description>
<rdf:Description rdf:about="#association449">
<found_in:geneRIF>Moderate to strong expression of nestin was observed in all tumors.</found_in:geneRIF>
</rdf:Description>
<rdf:Description rdf:about="#association450">
<found_in:geneRIF>Nestin expression in adenomas cannot be viewed as a biologically relevant marker of cell proliferation and as a prognostic indicator in pituitary neoplasms.</found_in:geneRIF>
</rdf:Description>
<rdf:Description rdf:about="#association451">
<found_in:geneRIF>In a series of 40 surgical specimens, including gliomas, vascular malformations, abscesses and angiomas, nestin was poorly expressed in mature astrocytes and more expressed in developing reactive astrocytes, mainly in the cytoplasm.</found_in:geneRIF>
</rdf:Description>
<rdf:Description rdf:about="#association452">
<found_in:geneRIF>In a series of 40 surgical specimens, including gliomas, vascular malformations, abscesses and angiomas, nestin was poorly expressed in mature astrocytes and more expressed in developing reactive astrocytes, mainly in the cytoplasm.</found_in:geneRIF>
</rdf:Description>
<rdf:Description rdf:about="#association453">
<found_in:geneRIF>Nestin is more sensitive for malignant peripheral nerve sheath tumor (MPNST) than other neural markers, and immunostains for nestin in combination with other markers could be useful in the diagnosis of MPNST.</found_in:geneRIF>
</rdf:Description>
<rdf:Description rdf:about="#association454">
<found_in:geneRIF>Nestin is more sensitive for malignant peripheral nerve sheath tumor (MPNST) than other neural markers, and immunostains for nestin in combination with other markers could be useful in the diagnosis of MPNST.</found_in:geneRIF>
</rdf:Description>

<!--  ************** END OF ENTREZ GENE: 10763**************  -->

<rdf:Description rdf:about="http://bio2rdf.org/geneid:90423">
</rdf:Description>


<!--  ************** END OF ENTREZ GENE: 90423**************  -->

<rdf:Description rdf:about="http://bio2rdf.org/geneid:10776">
<association:altered_expression rdf:ID="association455" rdf:resource="http://bio2rdf.org/mesh:Down Syndrome"/>
<association:altered_expression rdf:ID="association456" rdf:resource="http://bio2rdf.org/mesh:Alzheimer Disease"/>
</rdf:Description>

<rdf:Description rdf:about="#association455">
<found_in:geneRIF>Decreased levels of ARPP-19 and PKA in brains of Down syndrome and Alzheimer's disease.</found_in:geneRIF>
</rdf:Description>
<rdf:Description rdf:about="#association456">
<found_in:geneRIF>Decreased levels of ARPP-19 and PKA in brains of Down syndrome and Alzheimer's disease.</found_in:geneRIF>
</rdf:Description>

<!--  ************** END OF ENTREZ GENE: 10776**************  -->

<rdf:Description rdf:about="http://bio2rdf.org/geneid:10771">
</rdf:Description>


<!--  ************** END OF ENTREZ GENE: 10771**************  -->

<rdf:Description rdf:about="http://bio2rdf.org/geneid:10772">
</rdf:Description>


<!--  ************** END OF ENTREZ GENE: 10772**************  -->

<rdf:Description rdf:about="http://bio2rdf.org/geneid:90411">
</rdf:Description>


<!--  ************** END OF ENTREZ GENE: 90411**************  -->

<rdf:Description rdf:about="http://bio2rdf.org/geneid:90410">
</rdf:Description>


<!--  ************** END OF ENTREZ GENE: 90410**************  -->

<rdf:Description rdf:about="http://bio2rdf.org/geneid:10788">
</rdf:Description>


<!--  ************** END OF ENTREZ GENE: 10788**************  -->

<rdf:Description rdf:about="http://bio2rdf.org/geneid:10786">
</rdf:Description>


<!--  ************** END OF ENTREZ GENE: 10786**************  -->

<rdf:Description rdf:about="http://bio2rdf.org/geneid:10782">
</rdf:Description>


<!--  ************** END OF ENTREZ GENE: 10782**************  -->

<rdf:Description rdf:about="http://bio2rdf.org/geneid:10783">
<association:altered_expression rdf:ID="association457" rdf:resource="http://bio2rdf.org/mesh:Carcinoma, Hepatocellular"/>
</rdf:Description>

<rdf:Description rdf:about="#association457">
<found_in:geneRIF>Significant correlations between Nek6 and Pin1 mRNA expression levels in 40 pairs of hepatocellular carcinoma cases.</found_in:geneRIF>
</rdf:Description>

<!--  ************** END OF ENTREZ GENE: 10783**************  -->

<rdf:Description rdf:about="http://bio2rdf.org/geneid:10781">
</rdf:Description>


<!--  ************** END OF ENTREZ GENE: 10781**************  -->

<rdf:Description rdf:about="http://bio2rdf.org/geneid:10794">
</rdf:Description>


<!--  ************** END OF ENTREZ GENE: 10794**************  -->

<rdf:Description rdf:about="http://bio2rdf.org/geneid:10791">
</rdf:Description>


<!--  ************** END OF ENTREZ GENE: 10791**************  -->

<rdf:Description rdf:about="http://bio2rdf.org/geneid:10795">
</rdf:Description>


<!--  ************** END OF ENTREZ GENE: 10795**************  -->

<rdf:Description rdf:about="http://bio2rdf.org/geneid:90441">
</rdf:Description>


<!--  ************** END OF ENTREZ GENE: 90441**************  -->

<rdf:Description rdf:about="http://bio2rdf.org/geneid:90427">
<association:negative_assoc rdf:ID="association458" rdf:resource="http://bio2rdf.org/mesh:Carcinoma"/>
</rdf:Description>

<rdf:Description rdf:about="#association458">
<found_in:geneRIF>There was no somatic mutation of BH3 domains of Bad, Bmf and Bcl-G genes in transitional cell carcinoma samples.</found_in:geneRIF>
</rdf:Description>

<!--  ************** END OF ENTREZ GENE: 90427**************  -->

<rdf:Description rdf:about="http://bio2rdf.org/geneid:90459">
</rdf:Description>


<!--  ************** END OF ENTREZ GENE: 90459**************  -->

<rdf:Description rdf:about="http://bio2rdf.org/geneid:112616">
</rdf:Description>


<!--  ************** END OF ENTREZ GENE: 112616**************  -->

<rdf:Description rdf:about="http://bio2rdf.org/geneid:90480">
</rdf:Description>


<!--  ************** END OF ENTREZ GENE: 90480**************  -->

<rdf:Description rdf:about="http://bio2rdf.org/geneid:80975">
</rdf:Description>


<!--  ************** END OF ENTREZ GENE: 80975**************  -->

<rdf:Description rdf:about="http://bio2rdf.org/geneid:145873">
</rdf:Description>


<!--  ************** END OF ENTREZ GENE: 145873**************  -->

<rdf:Description rdf:about="http://bio2rdf.org/geneid:90390">
</rdf:Description>


<!--  ************** END OF ENTREZ GENE: 90390**************  -->

<rdf:Description rdf:about="http://bio2rdf.org/geneid:326340">
</rdf:Description>


<!--  ************** END OF ENTREZ GENE: 326340**************  -->

<rdf:Description rdf:about="http://bio2rdf.org/geneid:326342">
</rdf:Description>


<!--  ************** END OF ENTREZ GENE: 326342**************  -->

<rdf:Description rdf:about="http://bio2rdf.org/geneid:284217">
<association:altered_expression rdf:ID="association459" rdf:resource="http://bio2rdf.org/mesh:Alzheimer Disease"/>
<association:altered_expression rdf:ID="association460" rdf:resource="http://bio2rdf.org/mesh:Blister"/>
</rdf:Description>

<rdf:Description rdf:about="#association459">
<found_in:geneRIF>Alpha 1 laminin was heavily over-expressed in Alzheimer disease frontal cortex, and localized in reactive astrocytes of the grey and white matter, and as punctate deposits in the senile placques of the Alzheimer brain tissue.</found_in:geneRIF>
</rdf:Description>
<rdf:Description rdf:about="#association460">
<found_in:geneRIF>mRNA encoding laminin-alpha1, -beta1, and -gamma1 chains was expressed in 90% of endometriotic lesions.</found_in:geneRIF>
</rdf:Description>

<!--  ************** END OF ENTREZ GENE: 284217**************  -->

<rdf:Description rdf:about="http://bio2rdf.org/geneid:255631">
</rdf:Description>


<!--  ************** END OF ENTREZ GENE: 255631**************  -->

<rdf:Description rdf:about="http://bio2rdf.org/geneid:284203">
</rdf:Description>


<!--  ************** END OF ENTREZ GENE: 284203**************  -->

<rdf:Description rdf:about="http://bio2rdf.org/geneid:389434">
<association:genetic_variation rdf:ID="association461" rdf:resource="http://bio2rdf.org/mesh:Thyroid Neoplasms"/>
</rdf:Description>

<rdf:Description rdf:about="#association461">
<found_in:geneRIF>Diffuse cytoplasmatic localisation or downregulation of DEHAL1 expression in thyroid cancers suggests alteration or loss of DEHAL1 function during thyroid cell dedifferentiation.</found_in:geneRIF>
</rdf:Description>

<!--  ************** END OF ENTREZ GENE: 389434**************  -->

<rdf:Description rdf:about="http://bio2rdf.org/geneid:150290">
</rdf:Description>


<!--  ************** END OF ENTREZ GENE: 150290**************  -->

<rdf:Description rdf:about="http://bio2rdf.org/geneid:389421">
</rdf:Description>


<!--  ************** END OF ENTREZ GENE: 389421**************  -->

<rdf:Description rdf:about="http://bio2rdf.org/geneid:128178">
</rdf:Description>


<!--  ************** END OF ENTREZ GENE: 128178**************  -->

<rdf:Description rdf:about="http://bio2rdf.org/geneid:255626">
</rdf:Description>


<!--  ************** END OF ENTREZ GENE: 255626**************  -->

<rdf:Description rdf:about="http://bio2rdf.org/geneid:10617">
</rdf:Description>


<!--  ************** END OF ENTREZ GENE: 10617**************  -->

<rdf:Description rdf:about="http://bio2rdf.org/geneid:10616">
</rdf:Description>


<!--  ************** END OF ENTREZ GENE: 10616**************  -->

<rdf:Description rdf:about="http://bio2rdf.org/geneid:10613">
</rdf:Description>


<!--  ************** END OF ENTREZ GENE: 10613**************  -->

<rdf:Description rdf:about="http://bio2rdf.org/geneid:10612">
</rdf:Description>


<!--  ************** END OF ENTREZ GENE: 10612**************  -->

<rdf:Description rdf:about="http://bio2rdf.org/geneid:10615">
</rdf:Description>


<!--  ************** END OF ENTREZ GENE: 10615**************  -->

<rdf:Description rdf:about="http://bio2rdf.org/geneid:10614">
</rdf:Description>


<!--  ************** END OF ENTREZ GENE: 10614**************  -->

<rdf:Description rdf:about="http://bio2rdf.org/geneid:10611">
<association:altered_expression rdf:ID="association462" rdf:resource="http://bio2rdf.org/mesh:Bipolar Disorder"/>
<association:altered_expression rdf:ID="association463" rdf:resource="http://bio2rdf.org/mesh:Schizophrenia"/>
<association:genetic_variation rdf:ID="association464" rdf:resource="http://bio2rdf.org/mesh:Bipolar Disorder"/>
<association:altered_expression rdf:ID="association465" rdf:resource="http://bio2rdf.org/mesh:Schizophrenia"/>
</rdf:Description>

<rdf:Description rdf:about="#association462">
<found_in:geneRIF>Altered expression of LIM was found in brains and lymphoblastoid cells from patients with bipolar disorder.</found_in:geneRIF>
</rdf:Description>
<rdf:Description rdf:about="#association463">
<found_in:geneRIF>It is confirmed a decreased expression of LIM in the lymphoblastoid cell lines from patients with bipolar I disorder and schizophrenia.</found_in:geneRIF>
</rdf:Description>
<rdf:Description rdf:about="#association464">
<found_in:geneRIF>Genetic association study revealed the association of single nucleotide polymorphism (SNP) 1 (rs10008257) with bipolar disorder.</found_in:geneRIF>
</rdf:Description>
<rdf:Description rdf:about="#association465">
<found_in:geneRIF>We suggest that the higher expression levels of the PDLIM5 mRNA in the peripheral leukocytes may be a candidate marker for medication-free schizophrenic patients.</found_in:geneRIF>
</rdf:Description>

<!--  ************** END OF ENTREZ GENE: 10611**************  -->

<rdf:Description rdf:about="http://bio2rdf.org/geneid:647859">
<association:any_relation rdf:ID="association466" rdf:resource="http://bio2rdf.org/mesh:Muscular Atrophy, Spinal"/>
</rdf:Description>

<rdf:Description rdf:about="#association466">
<found_in:geneRIF>Association of severity of spinal muscular atrophy with the loss of NAIP gene.</found_in:geneRIF>
</rdf:Description>

<!--  ************** END OF ENTREZ GENE: 647859**************  -->

<rdf:Description rdf:about="http://bio2rdf.org/geneid:10629">
</rdf:Description>


<!--  ************** END OF ENTREZ GENE: 10629**************  -->

<rdf:Description rdf:about="http://bio2rdf.org/geneid:10628">
<association:altered_expression rdf:ID="association467" rdf:resource="http://bio2rdf.org/mesh:Prostatic Neoplasms"/>
<association:altered_expression rdf:ID="association468" rdf:resource="http://bio2rdf.org/mesh:Stress"/>
<association:altered_expression rdf:ID="association469" rdf:resource="http://bio2rdf.org/mesh:Diabetes Mellitus"/>
<association:negative_assoc rdf:ID="association470" rdf:resource="http://bio2rdf.org/mesh:Hyperlipidemia, Familial Combined"/>
<association:altered_expression rdf:ID="association471" rdf:resource="http://bio2rdf.org/mesh:Diabetes Mellitus"/>
<association:any_relation rdf:ID="association472" rdf:resource="http://bio2rdf.org/mesh:Diabetes Mellitus, Type 2"/>
</rdf:Description>

<rdf:Description rdf:about="#association467">
<found_in:geneRIF>association of induction with decreased mRNA levels in prostate cancer cells [thioredoxin-binding protein 2]</found_in:geneRIF>
</rdf:Description>
<rdf:Description rdf:about="#association468">
<found_in:geneRIF>reduced thioredoxin activity through interaction with Txnip is an important mechanism for vascular oxidative stress in diabetes mellitus</found_in:geneRIF>
</rdf:Description>
<rdf:Description rdf:about="#association469">
<found_in:geneRIF>reduced thioredoxin activity through interaction with Txnip is an important mechanism for vascular oxidative stress in diabetes mellitus</found_in:geneRIF>
</rdf:Description>
<rdf:Description rdf:about="#association470">
<found_in:geneRIF>TXNIP gene does not ply a major role in familial combined hyperlipidemia, or related traits.</found_in:geneRIF>
</rdf:Description>
<rdf:Description rdf:about="#association471">
<found_in:geneRIF>thioredoxin-interacting protein (TXNIP) is a novel proapoptotic beta-cell gene elevated in insulin resistance/diabetes and up-regulated by glucose through a unique carbohydrate response element</found_in:geneRIF>
</rdf:Description>
<rdf:Description rdf:about="#association472">
<found_in:geneRIF>Data suggests that TXNIP might play a key role in defective glucose homeostasis preceding overt type 2 diabetes mellitus.</found_in:geneRIF>
</rdf:Description>

<!--  ************** END OF ENTREZ GENE: 10628**************  -->

<rdf:Description rdf:about="http://bio2rdf.org/geneid:10626">
</rdf:Description>


<!--  ************** END OF ENTREZ GENE: 10626**************  -->

<rdf:Description rdf:about="http://bio2rdf.org/geneid:118856">
<association:negative_assoc rdf:ID="association473" rdf:resource="http://bio2rdf.org/mesh:Breast Neoplasms"/>
</rdf:Description>

<rdf:Description rdf:about="#association473">
<found_in:geneRIF>The MMP-21 gene 572C/T polymorphism has no significant effect on the development and progression of breast cancer.</found_in:geneRIF>
</rdf:Description>

<!--  ************** END OF ENTREZ GENE: 118856**************  -->

<rdf:Description rdf:about="http://bio2rdf.org/geneid:138050">
<association:genetic_variation rdf:ID="association474" rdf:resource="http://bio2rdf.org/mesh:Syndrome"/>
</rdf:Description>

<rdf:Description rdf:about="#association474">
<found_in:geneRIF>mutational analysis of HGSNAT in Italian Sanfilippo C syndrome patients resulted in identification of 9 alleles (8 novel)-- 3 splice-site mutations, 3 frameshift deletions resulting in premature stop codons, 1 nonsense mutation &amp; 2 missense mutations</found_in:geneRIF>
</rdf:Description>

<!--  ************** END OF ENTREZ GENE: 138050**************  -->

<rdf:Description rdf:about="http://bio2rdf.org/geneid:10603">
</rdf:Description>


<!--  ************** END OF ENTREZ GENE: 10603**************  -->

<rdf:Description rdf:about="http://bio2rdf.org/geneid:10608">
</rdf:Description>


<!--  ************** END OF ENTREZ GENE: 10608**************  -->

<rdf:Description rdf:about="http://bio2rdf.org/geneid:10605">
</rdf:Description>


<!--  ************** END OF ENTREZ GENE: 10605**************  -->

<rdf:Description rdf:about="http://bio2rdf.org/geneid:10600">
</rdf:Description>


<!--  ************** END OF ENTREZ GENE: 10600**************  -->

<rdf:Description rdf:about="http://bio2rdf.org/geneid:10652">
</rdf:Description>


<!--  ************** END OF ENTREZ GENE: 10652**************  -->

<rdf:Description rdf:about="http://bio2rdf.org/geneid:10653">
<association:altered_expression rdf:ID="association475" rdf:resource="http://bio2rdf.org/mesh:Pelvic Inflammatory Disease"/>
<association:altered_expression rdf:ID="association476" rdf:resource="http://bio2rdf.org/mesh:Ovarian Neoplasms"/>
<association:altered_expression rdf:ID="association477" rdf:resource="http://bio2rdf.org/mesh:Glioma"/>
<association:regulatory_modification rdf:ID="association478" rdf:resource="http://bio2rdf.org/mesh:Neoplasms"/>
<association:altered_expression rdf:ID="association479" rdf:resource="http://bio2rdf.org/mesh:Prostatic Neoplasms"/>
<association:any_relation rdf:ID="association480" rdf:resource="http://bio2rdf.org/mesh:Anoxia"/>
</rdf:Description>

<rdf:Description rdf:about="#association475">
<found_in:geneRIF>Urinary levels provide insight into proteinase/proteinase inhibitor imbalance in patients with inflammatory diseases.</found_in:geneRIF>
</rdf:Description>
<rdf:Description rdf:about="#association476">
<found_in:geneRIF>overexpression of bikunin is associated with suppression of invasion and peritoneal carcinomatosis of ovarian cancer cell line</found_in:geneRIF>
</rdf:Description>
<rdf:Description rdf:about="#association477">
<found_in:geneRIF>Study demonstrates that the expression of HAI-2/PB is under methylation control to a variable extent in glioma cell lines, in comparison to the other tested neoplasm cell lines (brain, breast, prostate, liver).</found_in:geneRIF>
</rdf:Description>
<rdf:Description rdf:about="#association478">
<found_in:geneRIF>Study demonstrates that the expression of HAI-2/PB is under methylation control to a variable extent in glioma cell lines, in comparison to the other tested neoplasm cell lines (brain, breast, prostate, liver).</found_in:geneRIF>
</rdf:Description>
<rdf:Description rdf:about="#association479">
<found_in:geneRIF>There are no significant differences in serum HAI-2 levels among prostate cancer subgroups according to clinical stage.</found_in:geneRIF>
</rdf:Description>
<rdf:Description rdf:about="#association480">
<found_in:geneRIF>hepatocyte growth factor activator inhibitor 2 is regulated by hypoxia in breast cancer</found_in:geneRIF>
</rdf:Description>

<!--  ************** END OF ENTREZ GENE: 10653**************  -->

<rdf:Description rdf:about="http://bio2rdf.org/geneid:10654">
</rdf:Description>


<!--  ************** END OF ENTREZ GENE: 10654**************  -->

<rdf:Description rdf:about="http://bio2rdf.org/geneid:10656">
<association:altered_expression rdf:ID="association481" rdf:resource="http://bio2rdf.org/mesh:Colonic Neoplasms"/>
</rdf:Description>

<rdf:Description rdf:about="#association481">
<found_in:geneRIF>The T-STAR gene may participate in regulation of telomerase activity in human colon cancer HCT-116 cells in a parallel fashion.</found_in:geneRIF>
</rdf:Description>

<!--  ************** END OF ENTREZ GENE: 10656**************  -->

<rdf:Description rdf:about="http://bio2rdf.org/geneid:10657">
<association:altered_expression rdf:ID="association482" rdf:resource="http://bio2rdf.org/mesh:Infection"/>
</rdf:Description>

<rdf:Description rdf:about="#association482">
<found_in:geneRIF>studies demonstrate that a lower level of constitutive Sam68 expression, followed by further down-regulation by HIV-1 infection, contributes to impaired Rev function in astrocytes and that Sam68 may play an important role in Rev nuclear export</found_in:geneRIF>
</rdf:Description>

<!--  ************** END OF ENTREZ GENE: 10657**************  -->

<rdf:Description rdf:about="http://bio2rdf.org/geneid:10658">
<association:altered_expression rdf:ID="association483" rdf:resource="http://bio2rdf.org/mesh:Myotonic Dystrophy"/>
</rdf:Description>

<rdf:Description rdf:about="#association483">
<found_in:geneRIF>CUG-BP and Xenopus EDEN-BP have very similar RNA-binding specificities; it is suggested that the CUG expansion associated with Type 1 myotonic dystrophy can affect the function of CUG-BP, leading to a trans-dominant effect on normal RNA processing</found_in:geneRIF>
</rdf:Description>

<!--  ************** END OF ENTREZ GENE: 10658**************  -->

<rdf:Description rdf:about="http://bio2rdf.org/geneid:10659">
<association:any_relation rdf:ID="association484" rdf:resource="http://bio2rdf.org/mesh:Red-Cell Aplasia, Pure"/>
<association:any_relation rdf:ID="association485" rdf:resource="http://bio2rdf.org/mesh:Breast Neoplasms"/>
</rdf:Description>

<rdf:Description rdf:about="#association484">
<found_in:geneRIF>BRUNOL3 appears to be an important factor for thymus development and is therefore a candidate gene for the thymus hypoplasia/aplasia seen in partial monosomy 10p patients.</found_in:geneRIF>
</rdf:Description>
<rdf:Description rdf:about="#association485">
<found_in:geneRIF>data suggest that CUGBP2 is a critical regulator of the apoptotic response to genotoxic injury in breast cancer cells</found_in:geneRIF>
</rdf:Description>

<!--  ************** END OF ENTREZ GENE: 10659**************  -->

<rdf:Description rdf:about="http://bio2rdf.org/geneid:10666">
<association:altered_expression rdf:ID="association486" rdf:resource="http://bio2rdf.org/mesh:Lupus Erythematosus, Systemic"/>
<association:genetic_variation rdf:ID="association487" rdf:resource="http://bio2rdf.org/mesh:Colorectal Neoplasms"/>
</rdf:Description>

<rdf:Description rdf:about="#association486">
<found_in:geneRIF>Abnormality of CD226 expression on natural killer (NK) T cells causes sensitivity to anti-CD95-induced apoptosis and is responsible for reduction of NK T cell number in patients with active systemic lupus erythematosus.</found_in:geneRIF>
</rdf:Description>
<rdf:Description rdf:about="#association487">
<found_in:geneRIF>Loss of Dnam-1 gene copy number and retention of Cadh-7 might be indicators of worse prognosis, and Dnam-1 deletion might predict for a beneficial response to adjuvant 5-FU-based chemotherapy in patients with colorectal cancer.</found_in:geneRIF>
</rdf:Description>

<!--  ************** END OF ENTREZ GENE: 10666**************  -->

<rdf:Description rdf:about="http://bio2rdf.org/geneid:10663">
<association:genetic_variation rdf:ID="association488" rdf:resource="http://bio2rdf.org/mesh:Pneumonia, Pneumocystis"/>
<association:genetic_variation rdf:ID="association489" rdf:resource="http://bio2rdf.org/mesh:Acquired Immunodeficiency Syndrome"/>
</rdf:Description>

<rdf:Description rdf:about="#association488">
<found_in:geneRIF>There is an association between CXCR6 genotype and progression from Pneumocystis carinii pneumonia to death in African-Americans with AIDS.</found_in:geneRIF>
</rdf:Description>
<rdf:Description rdf:about="#association489">
<found_in:geneRIF>There is an association between CXCR6 genotype and progression from Pneumocystis carinii pneumonia to death in African-Americans with AIDS.</found_in:geneRIF>
</rdf:Description>

<!--  ************** END OF ENTREZ GENE: 10663**************  -->

<rdf:Description rdf:about="http://bio2rdf.org/geneid:10664">
<association:negative_assoc rdf:ID="association490" rdf:resource="http://bio2rdf.org/mesh:Wilms Tumor"/>
<association:genetic_variation rdf:ID="association491" rdf:resource="http://bio2rdf.org/mesh:Breast Neoplasms"/>
<association:altered_expression rdf:ID="association492" rdf:resource="http://bio2rdf.org/mesh:Breast Neoplasms"/>
<association:regulatory_modification rdf:ID="association493" rdf:resource="http://bio2rdf.org/mesh:Lung Neoplasms"/>
<association:genetic_variation rdf:ID="association494" rdf:resource="http://bio2rdf.org/mesh:Herpes Simplex"/>
</rdf:Description>

<rdf:Description rdf:about="#association490">
<found_in:geneRIF>Loss of CTCF mRNA or protein in Wilms tumors does not predispose to de novo methylation of the maternal allele of H19 but leaves open the possibility that post-transcriptional loss of CTCF protein may account for some instances of loss of imprinting.</found_in:geneRIF>
</rdf:Description>
<rdf:Description rdf:about="#association491">
<found_in:geneRIF>CTCF can be inactivated by somatic mutation and genetic or epigenetic silencing of the wild-type allele in individual cases of invasivene ductal breast cancer; loss of CTCF protein function may contribute to tumor heterogeneity</found_in:geneRIF>
</rdf:Description>
<rdf:Description rdf:about="#association492">
<found_in:geneRIF>CTCF overexpression may have evolved as a compensatory mechanism to protect breast cancer cells from apoptosis, thus providing selective survival advantages to these cells.</found_in:geneRIF>
</rdf:Description>
<rdf:Description rdf:about="#association493">
<found_in:geneRIF>Data indicate that reciprocal binding of CTCF and BORIS to the NY-ESO-1 promoter mediates epigenetic regulation of this CT gene in lung cancer cells.</found_in:geneRIF>
</rdf:Description>
<rdf:Description rdf:about="#association494">
<found_in:geneRIF>this study reports the identification and characterization of an insulator from the herpes simplex virus-1 LAT intron region that functions via CTCF</found_in:geneRIF>
</rdf:Description>

<!--  ************** END OF ENTREZ GENE: 10664**************  -->

<rdf:Description rdf:about="http://bio2rdf.org/geneid:10661">
</rdf:Description>


<!--  ************** END OF ENTREZ GENE: 10661**************  -->

<rdf:Description rdf:about="http://bio2rdf.org/geneid:10668">
</rdf:Description>


<!--  ************** END OF ENTREZ GENE: 10668**************  -->

<rdf:Description rdf:about="http://bio2rdf.org/geneid:118813">
<association:genetic_variation rdf:ID="association495" rdf:resource="http://bio2rdf.org/mesh:Spastic Paraplegia, Hereditary"/>
</rdf:Description>

<rdf:Description rdf:about="#association495">
<found_in:geneRIF>Mutation affects neuronal intracellular trafficking in the corticospinal tract, which is consistent with the pathology of hereditary spastic paraplegia.</found_in:geneRIF>
</rdf:Description>

<!--  ************** END OF ENTREZ GENE: 118813**************  -->

<rdf:Description rdf:about="http://bio2rdf.org/geneid:10630">
<association:any_relation rdf:ID="association496" rdf:resource="http://bio2rdf.org/mesh:Carcinoma, Squamous Cell"/>
<association:altered_expression rdf:ID="association497" rdf:resource="http://bio2rdf.org/mesh:Lymphatic Metastasis"/>
<association:altered_expression rdf:ID="association498" rdf:resource="http://bio2rdf.org/mesh:Neoplasms"/>
<association:any_relation rdf:ID="association499" rdf:resource="http://bio2rdf.org/mesh:Neoplasm Metastasis"/>
<association:any_relation rdf:ID="association500" rdf:resource="http://bio2rdf.org/mesh:Carcinoma"/>
<association:altered_expression rdf:ID="association501" rdf:resource="http://bio2rdf.org/mesh:Lymphangioleiomyomatosis"/>
</rdf:Description>

<rdf:Description rdf:about="#association496">
<found_in:geneRIF>a novel biomarker for oral squamous cell carcinomas that might be involved in migration/invasion</found_in:geneRIF>
</rdf:Description>
<rdf:Description rdf:about="#association497">
<found_in:geneRIF>Podoplanin expression in pretreatment biopsy material may be a useful marker to predict lymphatic metastasis and patient outcome.</found_in:geneRIF>
</rdf:Description>
<rdf:Description rdf:about="#association498">
<found_in:geneRIF>These data suggest that podoplanin expression might be associated with malignancy of astrocytic tumors.</found_in:geneRIF>
</rdf:Description>
<rdf:Description rdf:about="#association499">
<found_in:geneRIF>Evaluation of lymphangiogenesis using podoplanin immunohistochemistry may be useful in predicting lymph node metastasis and the prognosis in patients with esophageal carcinoma.</found_in:geneRIF>
</rdf:Description>
<rdf:Description rdf:about="#association500">
<found_in:geneRIF>Evaluation of lymphangiogenesis using podoplanin immunohistochemistry may be useful in predicting lymph node metastasis and the prognosis in patients with esophageal carcinoma.</found_in:geneRIF>
</rdf:Description>
<rdf:Description rdf:about="#association501">
<found_in:geneRIF>Data showed podoplanin (D2-40 monoclonal antibody) was positive in thin-wall branching vessels and confirmed the current concept of lymphangiogenic origin of the tumor vessels in lymphangioleiomyoma/lymphangioleiomyomatosis.</found_in:geneRIF>
</rdf:Description>

<!--  ************** END OF ENTREZ GENE: 10630**************  -->

<rdf:Description rdf:about="http://bio2rdf.org/geneid:10631">
<association:any_relation rdf:ID="association502" rdf:resource="http://bio2rdf.org/mesh:Carcinoma"/>
<association:altered_expression rdf:ID="association503" rdf:resource="http://bio2rdf.org/mesh:Colonic Neoplasms"/>
<association:altered_expression rdf:ID="association504" rdf:resource="http://bio2rdf.org/mesh:Carcinoma"/>
<association:genetic_variation rdf:ID="association505" rdf:resource="http://bio2rdf.org/mesh:Breast Neoplasms"/>
<association:altered_expression rdf:ID="association506" rdf:resource="http://bio2rdf.org/mesh:Breast Neoplasms"/>
<association:any_relation rdf:ID="association507" rdf:resource="http://bio2rdf.org/mesh:Pancreatic Neoplasms"/>
</rdf:Description>

<rdf:Description rdf:about="#association502">
<found_in:geneRIF>Periostin secreted by epithelial ovarian carcinoma is a ligand for alpha (V) beta (3) and alpha (V) beta (5) integrins and promotes cell motility.</found_in:geneRIF>
</rdf:Description>
<rdf:Description rdf:about="#association503">
<found_in:geneRIF>Over expression of Periostin promotes metastatic growth of colon cancer by augmenting cell survival via the Akt/PKB pathway</found_in:geneRIF>
</rdf:Description>
<rdf:Description rdf:about="#association504">
<found_in:geneRIF>Expression of OSF-2 is likely to play a role in the pathogenesis of nasopharyngeal carcinoma.</found_in:geneRIF>
</rdf:Description>
<rdf:Description rdf:about="#association505">
<found_in:geneRIF>Although a major effect of the SNPs in the POSTN geneson breast cancer susceptibility and prognosis was excluded, the effect of the POSTN C-33G SNP on prognosis needs further characterization.</found_in:geneRIF>
</rdf:Description>
<rdf:Description rdf:about="#association506">
<found_in:geneRIF>periostin is a gene highly overexpressed in breast cancer cells and is correlated with poor outcome in a cohort of poor prognosis estrogen receptor-positive tumours.</found_in:geneRIF>
</rdf:Description>
<rdf:Description rdf:about="#association507">
<found_in:geneRIF>These findings suggest an important role of periostin in pancreatic cancer.</found_in:geneRIF>
</rdf:Description>

<!--  ************** END OF ENTREZ GENE: 10631**************  -->

<rdf:Description rdf:about="http://bio2rdf.org/geneid:10633">
</rdf:Description>


<!--  ************** END OF ENTREZ GENE: 10633**************  -->

<rdf:Description rdf:about="http://bio2rdf.org/geneid:10634">
</rdf:Description>


<!--  ************** END OF ENTREZ GENE: 10634**************  -->

<rdf:Description rdf:about="http://bio2rdf.org/geneid:10635">
<association:altered_expression rdf:ID="association508" rdf:resource="http://bio2rdf.org/mesh:Neoplasms"/>
</rdf:Description>

<rdf:Description rdf:about="#association508">
<found_in:geneRIF>expression of three (Beclin 1, RbAp48 and Pir51) were increased and one (aldolase b) was decreased in liver tumor tissues</found_in:geneRIF>
</rdf:Description>

<!--  ************** END OF ENTREZ GENE: 10635**************  -->

<rdf:Description rdf:about="http://bio2rdf.org/geneid:10636">
</rdf:Description>


<!--  ************** END OF ENTREZ GENE: 10636**************  -->

<rdf:Description rdf:about="http://bio2rdf.org/geneid:10637">
</rdf:Description>


<!--  ************** END OF ENTREZ GENE: 10637**************  -->

<rdf:Description rdf:about="http://bio2rdf.org/geneid:10640">
</rdf:Description>


<!--  ************** END OF ENTREZ GENE: 10640**************  -->

<rdf:Description rdf:about="http://bio2rdf.org/geneid:10643">
<association:any_relation rdf:ID="association509" rdf:resource="http://bio2rdf.org/mesh:Syndrome"/>
<association:any_relation rdf:ID="association510" rdf:resource="http://bio2rdf.org/mesh:Carcinoma"/>
<association:any_relation rdf:ID="association511" rdf:resource="http://bio2rdf.org/mesh:Carcinoma, Pancreatic Ductal"/>
<association:any_relation rdf:ID="association512" rdf:resource="http://bio2rdf.org/mesh:Barrett Esophagus"/>
<association:altered_expression rdf:ID="association513" rdf:resource="http://bio2rdf.org/mesh:Carcinoma, Neuroendocrine"/>
<association:altered_expression rdf:ID="association514" rdf:resource="http://bio2rdf.org/mesh:Carcinoid Tumor"/>
</rdf:Description>

<rdf:Description rdf:about="#association509">
<found_in:geneRIF>The growth regulating gene IMP-3 has been characterized as a candidate for Silver-Russell syndrome.</found_in:geneRIF>
</rdf:Description>
<rdf:Description rdf:about="#association510">
<found_in:geneRIF>KOC is a sensitive and specific marker for carcinomas and high-grade dysplastic lesions of the pancreatic ductal epithelium</found_in:geneRIF>
</rdf:Description>
<rdf:Description rdf:about="#association511">
<found_in:geneRIF>KOC is a sensitive and specific marker for carcinomas and high-grade dysplastic lesions of the pancreatic ductal epithelium</found_in:geneRIF>
</rdf:Description>
<rdf:Description rdf:about="#association512">
<found_in:geneRIF>We conclude that in patients with Barrett's esophagus, GOAGE for IGF-II is found frequently in the metaplastic esophageal epithelium as well as in normal gastric and duodenal epithelia.</found_in:geneRIF>
</rdf:Description>
<rdf:Description rdf:about="#association513">
<found_in:geneRIF>study shows KOC is highly expressed in high-grade lung neuroendocrine carcinomas but not low- &amp; intermediate-grade carcinoid tumors, indicating KOC may play an important role in regulation of biologic behavior of high-grade lung neuroendocrine carcinomas</found_in:geneRIF>
</rdf:Description>
<rdf:Description rdf:about="#association514">
<found_in:geneRIF>study shows KOC is highly expressed in high-grade lung neuroendocrine carcinomas but not low- &amp; intermediate-grade carcinoid tumors, indicating KOC may play an important role in regulation of biologic behavior of high-grade lung neuroendocrine carcinomas</found_in:geneRIF>
</rdf:Description>

<!--  ************** END OF ENTREZ GENE: 10643**************  -->

<rdf:Description rdf:about="http://bio2rdf.org/geneid:10644">
<association:altered_expression rdf:ID="association515" rdf:resource="http://bio2rdf.org/mesh:Liposarcoma"/>
</rdf:Description>

<rdf:Description rdf:about="#association515">
<found_in:geneRIF>we provide evidence that there is a strong and statistically significant correlation between HMGA2 and IMP2 gene expression in human liposarcomas.</found_in:geneRIF>
</rdf:Description>

<!--  ************** END OF ENTREZ GENE: 10644**************  -->

<rdf:Description rdf:about="http://bio2rdf.org/geneid:10641">
</rdf:Description>


<!--  ************** END OF ENTREZ GENE: 10641**************  -->

<rdf:Description rdf:about="http://bio2rdf.org/geneid:10642">
<association:altered_expression rdf:ID="association516" rdf:resource="http://bio2rdf.org/mesh:Mental Retardation"/>
<association:altered_expression rdf:ID="association517" rdf:resource="http://bio2rdf.org/mesh:Lung Neoplasms"/>
</rdf:Description>

<rdf:Description rdf:about="#association516">
<found_in:geneRIF>intimate association of fragile X mental retardation protein and IMP1 suggests a link between mRNA transport and translational repression in mammalian cells</found_in:geneRIF>
</rdf:Description>
<rdf:Description rdf:about="#association517">
<found_in:geneRIF>IMP-1 expression is likely to play important roles in lung cancer development and progression</found_in:geneRIF>
</rdf:Description>

<!--  ************** END OF ENTREZ GENE: 10642**************  -->

<rdf:Description rdf:about="http://bio2rdf.org/geneid:10647">
<association:any_relation rdf:ID="association518" rdf:resource="http://bio2rdf.org/mesh:Breast Neoplasms"/>
<association:altered_expression rdf:ID="association519" rdf:resource="http://bio2rdf.org/mesh:Pituitary Neoplasms"/>
</rdf:Description>

<rdf:Description rdf:about="#association518">
<found_in:geneRIF>Serum antibodies to this protein are detected in late stage breast cancer patients.</found_in:geneRIF>
</rdf:Description>
<rdf:Description rdf:about="#association519">
<found_in:geneRIF>The present report demonstrates, for the first time, lipophilin B expression in the pituitary and its apparent down-regulation in pituitary adenomas.</found_in:geneRIF>
</rdf:Description>

<!--  ************** END OF ENTREZ GENE: 10647**************  -->

<rdf:Description rdf:about="http://bio2rdf.org/geneid:10645">
<association:altered_expression rdf:ID="association520" rdf:resource="http://bio2rdf.org/mesh:Schizophrenia"/>
</rdf:Description>

<rdf:Description rdf:about="#association520">
<found_in:geneRIF>Increased expression of calcium/calmodulin-dependent protein kinase IIbeta in frontal cortex in schizophrenia and depression.</found_in:geneRIF>
</rdf:Description>

<!--  ************** END OF ENTREZ GENE: 10645**************  -->

<rdf:Description rdf:about="http://bio2rdf.org/geneid:128312">
</rdf:Description>


<!--  ************** END OF ENTREZ GENE: 128312**************  -->

<rdf:Description rdf:about="http://bio2rdf.org/geneid:10699">
<association:genetic_variation rdf:ID="association521" rdf:resource="http://bio2rdf.org/mesh:Hypertension"/>
<association:genetic_variation rdf:ID="association522" rdf:resource="http://bio2rdf.org/mesh:Hypertension"/>
</rdf:Description>

<rdf:Description rdf:about="#association521">
<found_in:geneRIF>The corin I555 (P568) allele is common in blacks and is associated with higher blood pressure and an increased risk for prevalent hypertension.</found_in:geneRIF>
</rdf:Description>
<rdf:Description rdf:about="#association522">
<found_in:geneRIF>Corin I555 (P568) allele represents a cardiac hypertrophy-sensitizing genetic locus in systemic hypertension.</found_in:geneRIF>
</rdf:Description>

<!--  ************** END OF ENTREZ GENE: 10699**************  -->

<rdf:Description rdf:about="http://bio2rdf.org/geneid:10693">
</rdf:Description>


<!--  ************** END OF ENTREZ GENE: 10693**************  -->

<rdf:Description rdf:about="http://bio2rdf.org/geneid:10692">
<association:any_relation rdf:ID="association523" rdf:resource="http://bio2rdf.org/mesh:Retinitis Pigmentosa"/>
<association:any_relation rdf:ID="association524" rdf:resource="http://bio2rdf.org/mesh:Retinal Degeneration"/>
</rdf:Description>

<rdf:Description rdf:about="#association523">
<found_in:geneRIF>Peropsin gene is not a common cause of retinitis pigmentosa or some related retinal degenerations, at least in the set of patients we analyzed.</found_in:geneRIF>
</rdf:Description>
<rdf:Description rdf:about="#association524">
<found_in:geneRIF>Peropsin gene is not a common cause of retinitis pigmentosa or some related retinal degenerations, at least in the set of patients we analyzed.</found_in:geneRIF>
</rdf:Description>

<!--  ************** END OF ENTREZ GENE: 10692**************  -->

<rdf:Description rdf:about="http://bio2rdf.org/geneid:10690">
</rdf:Description>


<!--  ************** END OF ENTREZ GENE: 10690**************  -->

<rdf:Description rdf:about="http://bio2rdf.org/geneid:10691">
</rdf:Description>


<!--  ************** END OF ENTREZ GENE: 10691**************  -->

<rdf:Description rdf:about="http://bio2rdf.org/geneid:112744">
</rdf:Description>


<!--  ************** END OF ENTREZ GENE: 112744**************  -->

<rdf:Description rdf:about="http://bio2rdf.org/geneid:145781">
</rdf:Description>


<!--  ************** END OF ENTREZ GENE: 145781**************  -->

<rdf:Description rdf:about="http://bio2rdf.org/geneid:90332">
</rdf:Description>


<!--  ************** END OF ENTREZ GENE: 90332**************  -->

<rdf:Description rdf:about="http://bio2rdf.org/geneid:90333">
</rdf:Description>


<!--  ************** END OF ENTREZ GENE: 90333**************  -->

<rdf:Description rdf:about="http://bio2rdf.org/geneid:10678">
<association:any_relation rdf:ID="association525" rdf:resource="http://bio2rdf.org/mesh:Pancreatic Neoplasms"/>
</rdf:Description>

<rdf:Description rdf:about="#association525">
<found_in:geneRIF>beta3Gal-T5 is presumed to be responsible for the synthesis of CA 19-9 in pancreatic cancer tissue.</found_in:geneRIF>
</rdf:Description>

<!--  ************** END OF ENTREZ GENE: 10678**************  -->

<rdf:Description rdf:about="http://bio2rdf.org/geneid:10673">
<association:altered_expression rdf:ID="association526" rdf:resource="http://bio2rdf.org/mesh:Lymphoma, Follicular"/>
<association:altered_expression rdf:ID="association527" rdf:resource="http://bio2rdf.org/mesh:Lymphoma"/>
<association:altered_expression rdf:ID="association528" rdf:resource="http://bio2rdf.org/mesh:Leukemia, Lymphocytic, Chronic"/>
<association:altered_expression rdf:ID="association529" rdf:resource="http://bio2rdf.org/mesh:Rheumatic Diseases"/>
<association:altered_expression rdf:ID="association530" rdf:resource="http://bio2rdf.org/mesh:Lymphoma, Non-Hodgkin"/>
<association:altered_expression rdf:ID="association531" rdf:resource="http://bio2rdf.org/mesh:Multiple Myeloma"/>
<association:any_relation rdf:ID="association532" rdf:resource="http://bio2rdf.org/mesh:Lupus Erythematosus, Discoid"/>
<association:altered_expression rdf:ID="association533" rdf:resource="http://bio2rdf.org/mesh:Lupus Erythematosus, Systemic"/>
<association:altered_expression rdf:ID="association534" rdf:resource="http://bio2rdf.org/mesh:Sjogren's Syndrome"/>
<association:altered_expression rdf:ID="association535" rdf:resource="http://bio2rdf.org/mesh:Arthritis, Rheumatoid"/>
<association:any_relation rdf:ID="association536" rdf:resource="http://bio2rdf.org/mesh:Autoimmune Diseases"/>
<association:any_relation rdf:ID="association537" rdf:resource="http://bio2rdf.org/mesh:Burkitt Lymphoma"/>
<association:any_relation rdf:ID="association538" rdf:resource="http://bio2rdf.org/mesh:Leukemia"/>
<association:altered_expression rdf:ID="association539" rdf:resource="http://bio2rdf.org/mesh:Sjogren's Syndrome"/>
<association:any_relation rdf:ID="association540" rdf:resource="http://bio2rdf.org/mesh:Sjogren's Syndrome"/>
<association:any_relation rdf:ID="association541" rdf:resource="http://bio2rdf.org/mesh:Arthritis, Rheumatoid"/>
<association:any_relation rdf:ID="association542" rdf:resource="http://bio2rdf.org/mesh:Waldenstrom Macroglobulinemia"/>
<association:altered_expression rdf:ID="association543" rdf:resource="http://bio2rdf.org/mesh:Lupus Vasculitis, Central Nervous System"/>
<association:altered_expression rdf:ID="association544" rdf:resource="http://bio2rdf.org/mesh:Lymphoma"/>
<association:genetic_variation rdf:ID="association545" rdf:resource="http://bio2rdf.org/mesh:Sjogren's Syndrome"/>
<association:any_relation rdf:ID="association546" rdf:resource="http://bio2rdf.org/mesh:Sjogren's Syndrome"/>
<association:any_relation rdf:ID="association547" rdf:resource="http://bio2rdf.org/mesh:Multiple Myeloma"/>
<association:any_relation rdf:ID="association548" rdf:resource="http://bio2rdf.org/mesh:Autoimmune Diseases"/>
<association:any_relation rdf:ID="association549" rdf:resource="http://bio2rdf.org/mesh:Autoimmune Diseases"/>
<association:any_relation rdf:ID="association550" rdf:resource="http://bio2rdf.org/mesh:Lymphoma, Undifferentiated"/>
<association:altered_expression rdf:ID="association551" rdf:resource="http://bio2rdf.org/mesh:Hyperplasia"/>
<association:altered_expression rdf:ID="association552" rdf:resource="http://bio2rdf.org/mesh:Hematologic Neoplasms"/>
<association:altered_expression rdf:ID="association553" rdf:resource="http://bio2rdf.org/mesh:Common Variable Immunodeficiency"/>
<association:altered_expression rdf:ID="association554" rdf:resource="http://bio2rdf.org/mesh:Hepatitis, Autoimmune"/>
<association:any_relation rdf:ID="association555" rdf:resource="http://bio2rdf.org/mesh:Sjogren's Syndrome"/>
</rdf:Description>

<rdf:Description rdf:about="#association526">
<found_in:geneRIF>Levels of BLyS protein were, on average, threefold higher in patients with follicular lymphoma compared to normal donors</found_in:geneRIF>
</rdf:Description>
<rdf:Description rdf:about="#association527">
<found_in:geneRIF>10 genes, including interleukin (IL)-10, lymphocyte activation gene-1 (LAG-1), GCP-2, PBEF, ferritin, PIM-2, TFG, CD27 ligand, DUSP5, and archain, were up-regulated at the mRNA level by TALL-1 stimulation in B lymphoma cells and/or primary B lymphocytes.</found_in:geneRIF>
</rdf:Description>
<rdf:Description rdf:about="#association528">
<found_in:geneRIF>aberrantly expressed by B chronic lymphocytic leukemia cells</found_in:geneRIF>
</rdf:Description>
<rdf:Description rdf:about="#association529">
<found_in:geneRIF>When coexpressed with APRIL, BLYS forms active heterotrimeric molecules that circulate in the serum of patients with systemic immune-based rheumatic diseases.</found_in:geneRIF>
</rdf:Description>
<rdf:Description rdf:about="#association530">
<found_in:geneRIF>Exposure of non-Hodgkin's lymphoma B cells to recombinant or myeloid cell-derived BAFF attenuates apoptosis, increases NF-kappa B activation, up-regulates Bcl-2 and Bcl-xL, and down-regulates Bax.</found_in:geneRIF>
</rdf:Description>
<rdf:Description rdf:about="#association531">
<found_in:geneRIF>serum levels of BAFF and APRIL were increased about 5-fold in patients with multiple myeloma as compared with healthy donors</found_in:geneRIF>
</rdf:Description>
<rdf:Description rdf:about="#association532">
<found_in:geneRIF>Antagonissts may provide treatment for systsemic lupus erythematosus (REVIEW)</found_in:geneRIF>
</rdf:Description>
<rdf:Description rdf:about="#association533">
<found_in:geneRIF>BLyS plasma levels in systemic lupus erythematosus, Sjogren's syndrome &amp; rheumatoid arthritis are higher in patients than controls.</found_in:geneRIF>
</rdf:Description>
<rdf:Description rdf:about="#association534">
<found_in:geneRIF>BLyS plasma levels in systemic lupus erythematosus, Sjogren's syndrome &amp; rheumatoid arthritis are higher in patients than controls.</found_in:geneRIF>
</rdf:Description>
<rdf:Description rdf:about="#association535">
<found_in:geneRIF>BLyS plasma levels in systemic lupus erythematosus, Sjogren's syndrome &amp; rheumatoid arthritis are higher in patients than controls.</found_in:geneRIF>
</rdf:Description>
<rdf:Description rdf:about="#association536">
<found_in:geneRIF>BLyS may have a role in the interaction between the monocyte &amp; the B lymphocyte in some autoimmune disease.</found_in:geneRIF>
</rdf:Description>
<rdf:Description rdf:about="#association537">
<found_in:geneRIF>Macrophages promote Burkitt's lymphoma cell survival through a B-cell survival factor (BAFF)-dependent mechanism.</found_in:geneRIF>
</rdf:Description>
<rdf:Description rdf:about="#association538">
<found_in:geneRIF>conclude that BAFF and APRIL from NLCs can function in a paracrine manner to support leukemia cell survival via mechanisms that are distinct from those of SDF-1alpha</found_in:geneRIF>
</rdf:Description>
<rdf:Description rdf:about="#association539">
<found_in:geneRIF>Serum levels of sBAFF and sAPRIL were increased in Sjogren's syndrome, especially in anti-Ro/La+ patients</found_in:geneRIF>
</rdf:Description>
<rdf:Description rdf:about="#association540">
<found_in:geneRIF>The known effect of B cells in periodontitis would be partly mediated by salivary BAFF in patients with primary Sjogren's syndrome.</found_in:geneRIF>
</rdf:Description>
<rdf:Description rdf:about="#association541">
<found_in:geneRIF>BLyS regulates B cell as well as T cell function and has pro- and antiinflammatory activities in rheumatoid arthritis.</found_in:geneRIF>
</rdf:Description>
<rdf:Description rdf:about="#association542">
<found_in:geneRIF>BLyS was found to increase the viability and proliferation of malignant B cells from Waldenstrom macroglobulinemia patients.</found_in:geneRIF>
</rdf:Description>
<rdf:Description rdf:about="#association543">
<found_in:geneRIF>Full-length BLyS and DeltaBLyS mRNA levels are elevated in systemic lupus erythematosis and are more closely associated with disease activity than are BLyS protein levels.</found_in:geneRIF>
</rdf:Description>
<rdf:Description rdf:about="#association544">
<found_in:geneRIF>Constitutive activation of NFKB and BLyS in NHL-B cells forms a positive feedback loop associated with lymphoma cell survival and proliferation</found_in:geneRIF>
</rdf:Description>
<rdf:Description rdf:about="#association545">
<found_in:geneRIF>BAFF gene polymorphism is neither involved in genetic predisposition to primary Sjogren's syndrome nor associated with a specific pattern of antibody production.</found_in:geneRIF>
</rdf:Description>
<rdf:Description rdf:about="#association546">
<found_in:geneRIF>BAFF (the assistance of which is required for proper transformation of transitional TI B cells into transitional TII B cells) accumulated adjacent to transitional and marginal-zone-like B lymphocytes in Sjogren's syndrome.</found_in:geneRIF>
</rdf:Description>
<rdf:Description rdf:about="#association547">
<found_in:geneRIF>BAFF secretion is 3- to 10-fold higher in bone marrow stromal cell than in multiple myeloma cells; tumor cell adhesion to BMSCs augments BAFF secretion by 2- to 5-fold, confirmed by both ELISA and immunoblotting.</found_in:geneRIF>
</rdf:Description>
<rdf:Description rdf:about="#association548">
<found_in:geneRIF>high BLyS production is often correlated with certain inflammatory autoimmune diseases and B-lymphocyte malignancies</found_in:geneRIF>
</rdf:Description>
<rdf:Description rdf:about="#association549">
<found_in:geneRIF>BAFF has provided considerable new insight into B cell homeostasis and immune function, and represents an important new molecular target for treatment of autoimmune diseases and lymphomas-- { REVIEW }</found_in:geneRIF>
</rdf:Description>
<rdf:Description rdf:about="#association550">
<found_in:geneRIF>BAFF has provided considerable new insight into B cell homeostasis and immune function, and represents an important new molecular target for treatment of autoimmune diseases and lymphomas-- { REVIEW }</found_in:geneRIF>
</rdf:Description>
<rdf:Description rdf:about="#association551">
<found_in:geneRIF>BAFF is required for mature B cell development and survival but causes B cell hyperplasia and autoimmunity when it is overexpressed.</found_in:geneRIF>
</rdf:Description>
<rdf:Description rdf:about="#association552">
<found_in:geneRIF>Defects in the production of BAFF and/or expression of its receptors have been associated with a diverse array of human immunopathologies characterised by perturbed B cell function and behaviour, like autoimmunity, malignancy, &amp; immunodeficiency.</found_in:geneRIF>
</rdf:Description>
<rdf:Description rdf:about="#association553">
<found_in:geneRIF>Defects in the production of BAFF and/or expression of its receptors have been associated with a diverse array of human immunopathologies characterised by perturbed B cell function and behaviour, like autoimmunity, malignancy, &amp; immunodeficiency.</found_in:geneRIF>
</rdf:Description>
<rdf:Description rdf:about="#association554">
<found_in:geneRIF>BAFF levels are elevated in the serum of autoimmune patients-- { REVIEW }</found_in:geneRIF>
</rdf:Description>
<rdf:Description rdf:about="#association555">
<found_in:geneRIF>The timing of B cell repopulation in rituximab-treated Sjogren's syndrome patients is modulated by BAFF and is followed by reconstitution of the preexisting abnormalities.</found_in:geneRIF>
</rdf:Description>

<!--  ************** END OF ENTREZ GENE: 10673**************  -->

<rdf:Description rdf:about="http://bio2rdf.org/geneid:10672">
<association:any_relation rdf:ID="association556" rdf:resource="http://bio2rdf.org/mesh:Prostatic Neoplasms"/>
<association:any_relation rdf:ID="association557" rdf:resource="http://bio2rdf.org/mesh:Prostatic Neoplasms"/>
</rdf:Description>

<rdf:Description rdf:about="#association556">
<found_in:geneRIF>Results identify the G12 family proteins Galpha12 and 13 as important regulators of prostate cancer invasion and suggest that these proteins may be targeted to limit invasion- and metastasis-induced prostate cancer patient mortality.</found_in:geneRIF>
</rdf:Description>
<rdf:Description rdf:about="#association557">
<found_in:geneRIF>Results identify the G12 family proteins Galpha12 and 13 as important regulators of prostate cancer invasion and suggest that these proteins may be targeted to limit invasion- and metastasis-induced prostate cancer patient mortality.</found_in:geneRIF>
</rdf:Description>

<!--  ************** END OF ENTREZ GENE: 10672**************  -->

<rdf:Description rdf:about="http://bio2rdf.org/geneid:10677">
</rdf:Description>


<!--  ************** END OF ENTREZ GENE: 10677**************  -->

<rdf:Description rdf:about="http://bio2rdf.org/geneid:10675">
</rdf:Description>


<!--  ************** END OF ENTREZ GENE: 10675**************  -->

<rdf:Description rdf:about="http://bio2rdf.org/geneid:10682">
</rdf:Description>


<!--  ************** END OF ENTREZ GENE: 10682**************  -->

<rdf:Description rdf:about="http://bio2rdf.org/geneid:10681">
</rdf:Description>


<!--  ************** END OF ENTREZ GENE: 10681**************  -->

<rdf:Description rdf:about="http://bio2rdf.org/geneid:10683">
<association:genetic_variation rdf:ID="association558" rdf:resource="http://bio2rdf.org/mesh:Bronchopulmonary Dysplasia"/>
<association:negative_assoc rdf:ID="association559" rdf:resource="http://bio2rdf.org/mesh:Scoliosis"/>
</rdf:Description>

<rdf:Description rdf:about="#association558">
<found_in:geneRIF>We suggest that the three human DLL3 mutations associated with spondylocostal dysplasia are also functionally equivalent to the Dll3 (neo) null allele in mice.</found_in:geneRIF>
</rdf:Description>
<rdf:Description rdf:about="#association559">
<found_in:geneRIF>no novel or previously described mutations are present in our cohort, indicating that DLL3 mutations may not be a major cause of congenital scoliosis.</found_in:geneRIF>
</rdf:Description>

<!--  ************** END OF ENTREZ GENE: 10683**************  -->

<rdf:Description rdf:about="http://bio2rdf.org/geneid:10686">
<association:genetic_variation rdf:ID="association560" rdf:resource="http://bio2rdf.org/mesh:Autistic Disorder"/>
</rdf:Description>

<rdf:Description rdf:about="#association560">
<found_in:geneRIF>We present a patient with a homozygous truncating CLDN16 gene mutation (W237X) who had early onset of renal insufficiency despite early diagnosis at 2 months.</found_in:geneRIF>
</rdf:Description>

<!--  ************** END OF ENTREZ GENE: 10686**************  -->

<rdf:Description rdf:about="http://bio2rdf.org/geneid:338917">
</rdf:Description>


<!--  ************** END OF ENTREZ GENE: 338917**************  -->

<rdf:Description rdf:about="http://bio2rdf.org/geneid:90378">
<association:any_relation rdf:ID="association561" rdf:resource="http://bio2rdf.org/mesh:Blister"/>
</rdf:Description>

<rdf:Description rdf:about="#association561">
<found_in:geneRIF>atherin is present only in atherosclerotic lesions, not in normal intima</found_in:geneRIF>
</rdf:Description>

<!--  ************** END OF ENTREZ GENE: 90378**************  -->

<rdf:Description rdf:about="http://bio2rdf.org/geneid:145741">
</rdf:Description>


<!--  ************** END OF ENTREZ GENE: 145741**************  -->

<rdf:Description rdf:about="http://bio2rdf.org/geneid:253461">
</rdf:Description>


<!--  ************** END OF ENTREZ GENE: 253461**************  -->

<rdf:Description rdf:about="http://bio2rdf.org/geneid:66035">
</rdf:Description>


<!--  ************** END OF ENTREZ GENE: 66035**************  -->

<rdf:Description rdf:about="http://bio2rdf.org/geneid:66037">
<association:any_relation rdf:ID="association562" rdf:resource="http://bio2rdf.org/mesh:Failure to Thrive"/>
<association:negative_assoc rdf:ID="association563" rdf:resource="http://bio2rdf.org/mesh:Failure to Thrive"/>
<association:altered_expression rdf:ID="association564" rdf:resource="http://bio2rdf.org/mesh:Failure to Thrive"/>
</rdf:Description>

<rdf:Description rdf:about="#association562">
<found_in:geneRIF>Decreased DAZ proteins in spermatogenic failure may be due to germ cell loss.</found_in:geneRIF>
</rdf:Description>
<rdf:Description rdf:about="#association563">
<found_in:geneRIF>Transcription of BOULE, DAZL, and DAZ not altered in degrees of spermatogenic failure.</found_in:geneRIF>
</rdf:Description>
<rdf:Description rdf:about="#association564">
<found_in:geneRIF>Spermatogenic failure may arise from factor (s) upstream of BOULE possibly involved in regulating transcription and/or translation of BOULE.</found_in:geneRIF>
</rdf:Description>

<!--  ************** END OF ENTREZ GENE: 66037**************  -->

<rdf:Description rdf:about="http://bio2rdf.org/geneid:114569">
</rdf:Description>


<!--  ************** END OF ENTREZ GENE: 114569**************  -->

<rdf:Description rdf:about="http://bio2rdf.org/geneid:253430">
</rdf:Description>


<!--  ************** END OF ENTREZ GENE: 253430**************  -->

<rdf:Description rdf:about="http://bio2rdf.org/geneid:114571">
</rdf:Description>


<!--  ************** END OF ENTREZ GENE: 114571**************  -->

<rdf:Description rdf:about="http://bio2rdf.org/geneid:66002">
</rdf:Description>


<!--  ************** END OF ENTREZ GENE: 66002**************  -->

<rdf:Description rdf:about="http://bio2rdf.org/geneid:66004">
<association:altered_expression rdf:ID="association565" rdf:resource="http://bio2rdf.org/mesh:Ichthyosis Vulgaris"/>
<association:any_relation rdf:ID="association566" rdf:resource="http://bio2rdf.org/mesh:Breast Neoplasms"/>
</rdf:Description>

<rdf:Description rdf:about="#association565">
<found_in:geneRIF>Up-regulated in psoriasis vulgaris.</found_in:geneRIF>
</rdf:Description>
<rdf:Description rdf:about="#association566">
<found_in:geneRIF>LY-6K, a novel member protein of the Ly-6/uPAR superfamily, is a significant new molecular marker for diagnosis and gene therapy in patients with breast cancer.</found_in:geneRIF>
</rdf:Description>

<!--  ************** END OF ENTREZ GENE: 66004**************  -->

<rdf:Description rdf:about="http://bio2rdf.org/geneid:66008">
</rdf:Description>


<!--  ************** END OF ENTREZ GENE: 66008**************  -->

<rdf:Description rdf:about="http://bio2rdf.org/geneid:128209">
</rdf:Description>


<!--  ************** END OF ENTREZ GENE: 128209**************  -->

<rdf:Description rdf:about="http://bio2rdf.org/geneid:143570">
</rdf:Description>


<!--  ************** END OF ENTREZ GENE: 143570**************  -->

<rdf:Description rdf:about="http://bio2rdf.org/geneid:122060">
</rdf:Description>


<!--  ************** END OF ENTREZ GENE: 122060**************  -->

<rdf:Description rdf:about="http://bio2rdf.org/geneid:255536">
</rdf:Description>


<!--  ************** END OF ENTREZ GENE: 255536**************  -->

<rdf:Description rdf:about="http://bio2rdf.org/geneid:143503">
<association:any_relation rdf:ID="association567" rdf:resource="http://bio2rdf.org/mesh:Prostatic Neoplasms"/>
<association:altered_expression rdf:ID="association568" rdf:resource="http://bio2rdf.org/mesh:Prostatic Neoplasms"/>
</rdf:Description>

<rdf:Description rdf:about="#association567">
<found_in:geneRIF>Results suggest that PSGR2 may be useful as a tissue marker and molecular target for the early detection and treatment of human prostate cancers.</found_in:geneRIF>
</rdf:Description>
<rdf:Description rdf:about="#association568">
<found_in:geneRIF>expression of PSGR and PSGR2 relative to AMACR in prostate cancer; AMACR was the most overexpressed, but in some cases expression of AMACR was not significantly elevated while PSGR and/or PSGR2 were substantially elevated</found_in:geneRIF>
</rdf:Description>

<!--  ************** END OF ENTREZ GENE: 143503**************  -->

<rdf:Description rdf:about="http://bio2rdf.org/geneid:122042">
<association:negative_assoc rdf:ID="association569" rdf:resource="http://bio2rdf.org/mesh:Cryptorchidism"/>
</rdf:Description>

<rdf:Description rdf:about="#association569">
<found_in:geneRIF>mutations involving the human LGR8 gene do not represent a frequent cause of cryptorchidism in the Finnish population</found_in:geneRIF>
</rdf:Description>

<!--  ************** END OF ENTREZ GENE: 122042**************  -->

<rdf:Description rdf:about="http://bio2rdf.org/geneid:114548">
<association:genetic_variation rdf:ID="association570" rdf:resource="http://bio2rdf.org/mesh:Syndrome"/>
<association:genetic_variation rdf:ID="association571" rdf:resource="http://bio2rdf.org/mesh:Syndrome"/>
<association:genetic_variation rdf:ID="association572" rdf:resource="http://bio2rdf.org/mesh:Syndrome"/>
<association:genetic_variation rdf:ID="association573" rdf:resource="http://bio2rdf.org/mesh:Pelvic Inflammatory Disease"/>
<association:any_relation rdf:ID="association574" rdf:resource="http://bio2rdf.org/mesh:Dysthymic Disorder"/>
<association:genetic_variation rdf:ID="association575" rdf:resource="http://bio2rdf.org/mesh:Disease"/>
<association:altered_expression rdf:ID="association576" rdf:resource="http://bio2rdf.org/mesh:Osteoarthritis"/>
</rdf:Description>

<rdf:Description rdf:about="#association570">
<found_in:geneRIF>New mutations of CIAS1 that are responsible for Muckle-Wells syndrome and familial cold urticaria: a novel mutation underlies both syndromes.</found_in:geneRIF>
</rdf:Description>
<rdf:Description rdf:about="#association571">
<found_in:geneRIF>Chronic infantile neurological cutaneous and articular syndrome is caused by mutations in CIAS1, a gene highly expressed in polymorphonuclear cells and chondrocytes.</found_in:geneRIF>
</rdf:Description>
<rdf:Description rdf:about="#association572">
<found_in:geneRIF>Mutations in the NALP3/CIAS1/PYPAF1 gene are associated with familial cold urticaria and Muckle-Wells syndrome.</found_in:geneRIF>
</rdf:Description>
<rdf:Description rdf:about="#association573">
<found_in:geneRIF>De novo CIAS1 mutations in neonatal-onset multisystem inflammatory disease.</found_in:geneRIF>
</rdf:Description>
<rdf:Description rdf:about="#association574">
<found_in:geneRIF>NALP3 forms a protein complex that processes IL-1 beta in macrophages from a patient with the Muckle-Wells autoinflammatory disorder.</found_in:geneRIF>
</rdf:Description>
<rdf:Description rdf:about="#association575">
<found_in:geneRIF>Missense mutations of CIAS1/PYPAF1/NALP3 gene occurred in 7 unrelated Spanish families with recurrent autoinflammatory diseases.</found_in:geneRIF>
</rdf:Description>
<rdf:Description rdf:about="#association576">
<found_in:geneRIF>Our approach yielded 26 candidate genes differentially expressed between patients (Osteoarthritis) and controls.</found_in:geneRIF>
</rdf:Description>

<!--  ************** END OF ENTREZ GENE: 114548**************  -->

<rdf:Description rdf:about="http://bio2rdf.org/geneid:255520">
</rdf:Description>


<!--  ************** END OF ENTREZ GENE: 255520**************  -->

<rdf:Description rdf:about="http://bio2rdf.org/geneid:284359">
</rdf:Description>


<!--  ************** END OF ENTREZ GENE: 284359**************  -->

<rdf:Description rdf:about="http://bio2rdf.org/geneid:284353">
</rdf:Description>


<!--  ************** END OF ENTREZ GENE: 284353**************  -->

<rdf:Description rdf:about="http://bio2rdf.org/geneid:284340">
</rdf:Description>


<!--  ************** END OF ENTREZ GENE: 284340**************  -->

<rdf:Description rdf:about="http://bio2rdf.org/geneid:150365">
</rdf:Description>


<!--  ************** END OF ENTREZ GENE: 150365**************  -->

<rdf:Description rdf:about="http://bio2rdf.org/geneid:150372">
</rdf:Description>


<!--  ************** END OF ENTREZ GENE: 150372**************  -->

<rdf:Description rdf:about="http://bio2rdf.org/geneid:118788">
</rdf:Description>


<!--  ************** END OF ENTREZ GENE: 118788**************  -->

<rdf:Description rdf:about="http://bio2rdf.org/geneid:80739">
</rdf:Description>


<!--  ************** END OF ENTREZ GENE: 80739**************  -->

<rdf:Description rdf:about="http://bio2rdf.org/geneid:128853">
</rdf:Description>


<!--  ************** END OF ENTREZ GENE: 128853**************  -->

<rdf:Description rdf:about="http://bio2rdf.org/geneid:84897">
</rdf:Description>


<!--  ************** END OF ENTREZ GENE: 84897**************  -->

<rdf:Description rdf:about="http://bio2rdf.org/geneid:84894">
<association:any_relation rdf:ID="association577" rdf:resource="http://bio2rdf.org/mesh:Central Nervous System Neoplasms"/>
</rdf:Description>

<rdf:Description rdf:about="#association577">
<found_in:geneRIF>the Lingo-1 ectodomain is a module implicated in central nervous system repair inhibition</found_in:geneRIF>
</rdf:Description>

<!--  ************** END OF ENTREZ GENE: 84894**************  -->

<rdf:Description rdf:about="http://bio2rdf.org/geneid:84893">
</rdf:Description>


<!--  ************** END OF ENTREZ GENE: 84893**************  -->

<rdf:Description rdf:about="http://bio2rdf.org/geneid:80724">
</rdf:Description>


<!--  ************** END OF ENTREZ GENE: 80724**************  -->

<rdf:Description rdf:about="http://bio2rdf.org/geneid:128859">
</rdf:Description>


<!--  ************** END OF ENTREZ GENE: 128859**************  -->

<rdf:Description rdf:about="http://bio2rdf.org/geneid:90249">
</rdf:Description>


<!--  ************** END OF ENTREZ GENE: 90249**************  -->

<rdf:Description rdf:about="http://bio2rdf.org/geneid:84889">
</rdf:Description>


<!--  ************** END OF ENTREZ GENE: 84889**************  -->

<rdf:Description rdf:about="http://bio2rdf.org/geneid:84888">
</rdf:Description>


<!--  ************** END OF ENTREZ GENE: 84888**************  -->

<rdf:Description rdf:about="http://bio2rdf.org/geneid:80712">
</rdf:Description>


<!--  ************** END OF ENTREZ GENE: 80712**************  -->

<rdf:Description rdf:about="http://bio2rdf.org/geneid:84883">
</rdf:Description>


<!--  ************** END OF ENTREZ GENE: 84883**************  -->

<rdf:Description rdf:about="http://bio2rdf.org/geneid:128866">
</rdf:Description>


<!--  ************** END OF ENTREZ GENE: 128866**************  -->

<rdf:Description rdf:about="http://bio2rdf.org/geneid:128869">
<association:any_relation rdf:ID="association578" rdf:resource="http://bio2rdf.org/mesh:Bladder Neoplasms"/>
</rdf:Description>

<rdf:Description rdf:about="#association578">
<found_in:geneRIF>CDC91L1 is an oncogene in bladder cancer, and implicate the GPI anchoring system as a potential oncogenic pathway and therapeutic target in human cancers</found_in:geneRIF>
</rdf:Description>

<!--  ************** END OF ENTREZ GENE: 128869**************  -->

<rdf:Description rdf:about="http://bio2rdf.org/geneid:84876">
</rdf:Description>


<!--  ************** END OF ENTREZ GENE: 84876**************  -->

<rdf:Description rdf:about="http://bio2rdf.org/geneid:84875">
</rdf:Description>


<!--  ************** END OF ENTREZ GENE: 84875**************  -->

<rdf:Description rdf:about="http://bio2rdf.org/geneid:84879">
</rdf:Description>


<!--  ************** END OF ENTREZ GENE: 84879**************  -->

<rdf:Description rdf:about="http://bio2rdf.org/geneid:80709">
</rdf:Description>


<!--  ************** END OF ENTREZ GENE: 80709**************  -->

<rdf:Description rdf:about="http://bio2rdf.org/geneid:80705">
<association:altered_expression rdf:ID="association579" rdf:resource="http://bio2rdf.org/mesh:Carcinoma, Hepatocellular"/>
<association:altered_expression rdf:ID="association580" rdf:resource="http://bio2rdf.org/mesh:Colonic Neoplasms"/>
<association:altered_expression rdf:ID="association581" rdf:resource="http://bio2rdf.org/mesh:Ovarian Neoplasms"/>
<association:altered_expression rdf:ID="association582" rdf:resource="http://bio2rdf.org/mesh:Prostatic Neoplasms"/>
<association:altered_expression rdf:ID="association583" rdf:resource="http://bio2rdf.org/mesh:Melanoma"/>
</rdf:Description>

<rdf:Description rdf:about="#association579">
<found_in:geneRIF>over-expressed in 4 of 20 hepatocellular carcinomas (HCC), 1 of 20 colon cancers, 7 of 20 ovarian cancers, 3 of 20 prostate cancers, 1 of 21 malignant melanomas, and 8 of 21 bladder cancers</found_in:geneRIF>
</rdf:Description>
<rdf:Description rdf:about="#association580">
<found_in:geneRIF>over-expressed in 4 of 20 hepatocellular carcinomas (HCC), 1 of 20 colon cancers, 7 of 20 ovarian cancers, 3 of 20 prostate cancers, 1 of 21 malignant melanomas, and 8 of 21 bladder cancers</found_in:geneRIF>
</rdf:Description>
<rdf:Description rdf:about="#association581">
<found_in:geneRIF>over-expressed in 4 of 20 hepatocellular carcinomas (HCC), 1 of 20 colon cancers, 7 of 20 ovarian cancers, 3 of 20 prostate cancers, 1 of 21 malignant melanomas, and 8 of 21 bladder cancers</found_in:geneRIF>
</rdf:Description>
<rdf:Description rdf:about="#association582">
<found_in:geneRIF>over-expressed in 4 of 20 hepatocellular carcinomas (HCC), 1 of 20 colon cancers, 7 of 20 ovarian cancers, 3 of 20 prostate cancers, 1 of 21 malignant melanomas, and 8 of 21 bladder cancers</found_in:geneRIF>
</rdf:Description>
<rdf:Description rdf:about="#association583">
<found_in:geneRIF>over-expressed in 4 of 20 hepatocellular carcinomas (HCC), 1 of 20 colon cancers, 7 of 20 ovarian cancers, 3 of 20 prostate cancers, 1 of 21 malignant melanomas, and 8 of 21 bladder cancers</found_in:geneRIF>
</rdf:Description>

<!--  ************** END OF ENTREZ GENE: 80705**************  -->

<rdf:Description rdf:about="http://bio2rdf.org/geneid:80704">
</rdf:Description>


<!--  ************** END OF ENTREZ GENE: 80704**************  -->

<rdf:Description rdf:about="http://bio2rdf.org/geneid:84870">
</rdf:Description>


<!--  ************** END OF ENTREZ GENE: 84870**************  -->

<rdf:Description rdf:about="http://bio2rdf.org/geneid:122706">
</rdf:Description>


<!--  ************** END OF ENTREZ GENE: 122706**************  -->

<rdf:Description rdf:about="http://bio2rdf.org/geneid:84867">
</rdf:Description>


<!--  ************** END OF ENTREZ GENE: 84867**************  -->

<rdf:Description rdf:about="http://bio2rdf.org/geneid:84868">
<association:altered_expression rdf:ID="association584" rdf:resource="http://bio2rdf.org/mesh:Multiple Sclerosis"/>
<association:altered_expression rdf:ID="association585" rdf:resource="http://bio2rdf.org/mesh:Autoimmune Diseases"/>
<association:altered_expression rdf:ID="association586" rdf:resource="http://bio2rdf.org/mesh:Melanoma"/>
<association:any_relation rdf:ID="association587" rdf:resource="http://bio2rdf.org/mesh:Melanoma"/>
</rdf:Description>

<rdf:Description rdf:about="#association584">
<found_in:geneRIF>Failure to up-regulate T cell expression of TIM3 in inflammatory sites may represent a novel, intrinsic defect that contributes to the pathogenesis of multiple sclerosis and other human autoimmune diseases.</found_in:geneRIF>
</rdf:Description>
<rdf:Description rdf:about="#association585">
<found_in:geneRIF>Failure to up-regulate T cell expression of TIM3 in inflammatory sites may represent a novel, intrinsic defect that contributes to the pathogenesis of multiple sclerosis and other human autoimmune diseases.</found_in:geneRIF>
</rdf:Description>
<rdf:Description rdf:about="#association586">
<found_in:geneRIF>Expressed in melanoma cell lines at higher level than in isolated epidermal melanocytes, which can contribute to lower adhering capacity of tumor cells.</found_in:geneRIF>
</rdf:Description>
<rdf:Description rdf:about="#association587">
<found_in:geneRIF>TIM-3 in TGF-beta-stimulated mast cells and melanoma cells may support survival of this tumor type.</found_in:geneRIF>
</rdf:Description>

<!--  ************** END OF ENTREZ GENE: 84868**************  -->

<rdf:Description rdf:about="http://bio2rdf.org/geneid:84864">
</rdf:Description>


<!--  ************** END OF ENTREZ GENE: 84864**************  -->

<rdf:Description rdf:about="http://bio2rdf.org/geneid:90203">
</rdf:Description>


<!--  ************** END OF ENTREZ GENE: 90203**************  -->

<rdf:Description rdf:about="http://bio2rdf.org/geneid:143098">
</rdf:Description>


<!--  ************** END OF ENTREZ GENE: 143098**************  -->

<rdf:Description rdf:about="http://bio2rdf.org/geneid:84844">
</rdf:Description>


<!--  ************** END OF ENTREZ GENE: 84844**************  -->

<rdf:Description rdf:about="http://bio2rdf.org/geneid:90226">
</rdf:Description>


<!--  ************** END OF ENTREZ GENE: 90226**************  -->

<rdf:Description rdf:about="http://bio2rdf.org/geneid:96459">
<association:genetic_variation rdf:ID="association588" rdf:resource="http://bio2rdf.org/mesh:Syndrome"/>
</rdf:Description>

<rdf:Description rdf:about="#association588">
<found_in:geneRIF>Results suggest that FLCN, mutated in Birt-Hogg-Dube syndrome, and its interacting partner FNIP1 may be involved in energy and/or nutrient sensing through the AMPK and mTOR signaling pathways.</found_in:geneRIF>
</rdf:Description>

<!--  ************** END OF ENTREZ GENE: 96459**************  -->

<rdf:Description rdf:about="http://bio2rdf.org/geneid:29082">
</rdf:Description>


<!--  ************** END OF ENTREZ GENE: 29082**************  -->

<rdf:Description rdf:about="http://bio2rdf.org/geneid:29085">
</rdf:Description>


<!--  ************** END OF ENTREZ GENE: 29085**************  -->

<rdf:Description rdf:about="http://bio2rdf.org/geneid:29089">
<association:altered_expression rdf:ID="association589" rdf:resource="http://bio2rdf.org/mesh:Auditory Diseases, Central"/>
<association:altered_expression rdf:ID="association590" rdf:resource="http://bio2rdf.org/mesh:Auditory Diseases, Central"/>
</rdf:Description>

<rdf:Description rdf:about="#association589">
<found_in:geneRIF>UBE2T is the ubiquitin-conjugating enzyme (E2) in the Fanconi anemia pathway and has a self-inactivation mechanism that could be important for negative regulation of the Fanconi anemia pathway.</found_in:geneRIF>
</rdf:Description>
<rdf:Description rdf:about="#association590">
<found_in:geneRIF>UBE2T is the ubiquitin-conjugating enzyme (E2) in the Fanconi anemia pathway and has a self-inactivation mechanism that could be important for negative regulation of the Fanconi anemia pathway.</found_in:geneRIF>
</rdf:Description>

<!--  ************** END OF ENTREZ GENE: 29089**************  -->

<rdf:Description rdf:about="http://bio2rdf.org/geneid:29087">
</rdf:Description>


<!--  ************** END OF ENTREZ GENE: 29087**************  -->

<rdf:Description rdf:about="http://bio2rdf.org/geneid:29094">
</rdf:Description>


<!--  ************** END OF ENTREZ GENE: 29094**************  -->

<rdf:Description rdf:about="http://bio2rdf.org/geneid:80790">
</rdf:Description>


<!--  ************** END OF ENTREZ GENE: 80790**************  -->

<rdf:Description rdf:about="http://bio2rdf.org/geneid:150572">
</rdf:Description>


<!--  ************** END OF ENTREZ GENE: 150572**************  -->

<rdf:Description rdf:about="http://bio2rdf.org/geneid:80781">
<association:altered_expression rdf:ID="association591" rdf:resource="http://bio2rdf.org/mesh:Anoxia"/>
<association:altered_expression rdf:ID="association592" rdf:resource="http://bio2rdf.org/mesh:Leukemia, Myelocytic, Acute"/>
<association:altered_expression rdf:ID="association593" rdf:resource="http://bio2rdf.org/mesh:Glioma"/>
<association:any_relation rdf:ID="association594" rdf:resource="http://bio2rdf.org/mesh:Hyperplasia"/>
<association:any_relation rdf:ID="association595" rdf:resource="http://bio2rdf.org/mesh:Glioma"/>
<association:any_relation rdf:ID="association596" rdf:resource="http://bio2rdf.org/mesh:Alzheimer Disease"/>
<association:any_relation rdf:ID="association597" rdf:resource="http://bio2rdf.org/mesh:Malaria, Cerebral"/>
<association:any_relation rdf:ID="association598" rdf:resource="http://bio2rdf.org/mesh:Alzheimer Disease"/>
<association:any_relation rdf:ID="association599" rdf:resource="http://bio2rdf.org/mesh:Breast Neoplasms"/>
<association:altered_expression rdf:ID="association600" rdf:resource="http://bio2rdf.org/mesh:Leukemia, Lymphocytic, Chronic"/>
<association:altered_expression rdf:ID="association601" rdf:resource="http://bio2rdf.org/mesh:Multiple Myeloma"/>
<association:any_relation rdf:ID="association602" rdf:resource="http://bio2rdf.org/mesh:Neoplasms, Unknown Primary"/>
<association:altered_expression rdf:ID="association603" rdf:resource="http://bio2rdf.org/mesh:Bladder Neoplasms"/>
<association:any_relation rdf:ID="association604" rdf:resource="http://bio2rdf.org/mesh:Odontogenic Tumors"/>
<association:altered_expression rdf:ID="association605" rdf:resource="http://bio2rdf.org/mesh:Lung Neoplasms"/>
<association:altered_expression rdf:ID="association606" rdf:resource="http://bio2rdf.org/mesh:Anoxia"/>
<association:altered_expression rdf:ID="association607" rdf:resource="http://bio2rdf.org/mesh:Carcinoma, Hepatocellular"/>
<association:genetic_variation rdf:ID="association608" rdf:resource="http://bio2rdf.org/mesh:Breast Neoplasms"/>
<association:any_relation rdf:ID="association609" rdf:resource="http://bio2rdf.org/mesh:Brain Injuries"/>
<association:altered_expression rdf:ID="association610" rdf:resource="http://bio2rdf.org/mesh:Stomach Neoplasms"/>
</rdf:Description>

<rdf:Description rdf:about="#association591">
<found_in:geneRIF>Hypoxia down-regulates endostatin production by microvascular endothelial cells and pericytes</found_in:geneRIF>
</rdf:Description>
<rdf:Description rdf:about="#association592">
<found_in:geneRIF>Serum levels of angiogenin, basic fibroblast growth factor and endostatin in patients receiving intensive chemotherapy for acute myelogenous leukemia.</found_in:geneRIF>
</rdf:Description>
<rdf:Description rdf:about="#association593">
<found_in:geneRIF>There is a positive correlation between the levels of tissue endostatin and malignancy grades in gliomas.</found_in:geneRIF>
</rdf:Description>
<rdf:Description rdf:about="#association594">
<found_in:geneRIF>The endostatin may be released near the tumor blood vessels with hyperplasia to counteract angiogenic stimuli in malignant gliomas.</found_in:geneRIF>
</rdf:Description>
<rdf:Description rdf:about="#association595">
<found_in:geneRIF>The endostatin may be released near the tumor blood vessels with hyperplasia to counteract angiogenic stimuli in malignant gliomas.</found_in:geneRIF>
</rdf:Description>
<rdf:Description rdf:about="#association596">
<found_in:geneRIF>Collagen XVIII is a heparan sulfate proteoglycan associated with vascular amyloid beta and senile plaques in Alzheimer Disease.</found_in:geneRIF>
</rdf:Description>
<rdf:Description rdf:about="#association597">
<found_in:geneRIF>Accumulation of endostatin/collagenXVIII in brains of patients who died with cerebral malaria.</found_in:geneRIF>
</rdf:Description>
<rdf:Description rdf:about="#association598">
<found_in:geneRIF>Aberrant neuronal and paracellular deposition of endostatin in brains of patients with Alzheimer's disease.</found_in:geneRIF>
</rdf:Description>
<rdf:Description rdf:about="#association599">
<found_in:geneRIF>A recombinant fusion version of this protein may be a therapeutic agent for breast cancer.</found_in:geneRIF>
</rdf:Description>
<rdf:Description rdf:about="#association600">
<found_in:geneRIF>level of endostatin was lower in the group of chronic lymphocytic leukemia patients with progressive disease as compared to patients with stable disease</found_in:geneRIF>
</rdf:Description>
<rdf:Description rdf:about="#association601">
<found_in:geneRIF>Data indicate that serum endostatin levels are higher in multiple myeloma patients than in healthy controls, with the highest values found during the active phase of the disease.</found_in:geneRIF>
</rdf:Description>
<rdf:Description rdf:about="#association602">
<found_in:geneRIF>Plasma endostatin increased after surgical removal of primary tumor.</found_in:geneRIF>
</rdf:Description>
<rdf:Description rdf:about="#association603">
<found_in:geneRIF>Lentivirus-mediated gene transfer might represent an effective strategy for expression of angioinhibitory peptides to achieve inhibition of human bladder cancer proliferation and tumor progression.</found_in:geneRIF>
</rdf:Description>
<rdf:Description rdf:about="#association604">
<found_in:geneRIF>Collagen XVIII and enamelysin were co-localized in the developing enamel matrix and stratum intermedium and in the enamel-like tumor matrix of odontogenic tumors.</found_in:geneRIF>
</rdf:Description>
<rdf:Description rdf:about="#association605">
<found_in:geneRIF>Expression of collagen XVIII in tumor tissue is strongly associated with a poorer outcome in non-small-cell lung cancer and correlates with elevated levels of circulating serum endostatin.</found_in:geneRIF>
</rdf:Description>
<rdf:Description rdf:about="#association606">
<found_in:geneRIF>Hypoxia downregulates the concentration of endostatin in the culture media of human endometrial stromal cells.</found_in:geneRIF>
</rdf:Description>
<rdf:Description rdf:about="#association607">
<found_in:geneRIF>Increased endostatin/collagen XVIII expression correlated with hepatoma progression and predicted poor prognosis for patients with hepatocellular carcinoma.</found_in:geneRIF>
</rdf:Description>
<rdf:Description rdf:about="#association608">
<found_in:geneRIF>Homozygous COL18A1 polymorphism is a determinant of inherited breast cancer risk.</found_in:geneRIF>
</rdf:Description>
<rdf:Description rdf:about="#association609">
<found_in:geneRIF>An increase of endostatin/collagen XVIII-positive macrophages/microglial cells is observed, but not astrocytes, up to day 14 and a consequent decrease to day 16 in patients with post-traumatic brain injury.</found_in:geneRIF>
</rdf:Description>
<rdf:Description rdf:about="#association610">
<found_in:geneRIF>Results suggest for the first time that an elevated serum level of endostatin at the diagnosis of metastatic gastric cancer could be predictive of a poor outcome.</found_in:geneRIF>
</rdf:Description>

<!--  ************** END OF ENTREZ GENE: 80781**************  -->

<rdf:Description rdf:about="http://bio2rdf.org/geneid:122786">
</rdf:Description>


<!--  ************** END OF ENTREZ GENE: 122786**************  -->

<rdf:Description rdf:about="http://bio2rdf.org/geneid:29078">
<association:any_relation rdf:ID="association611" rdf:resource="http://bio2rdf.org/mesh:Breast Neoplasms"/>
</rdf:Description>

<rdf:Description rdf:about="#association611">
<found_in:geneRIF>observations suggest that HRPAP20 may be an important regulator of breast tumor cell invasion by a CaM-mediated mechanism that leads to increased MMP-9 secretion</found_in:geneRIF>
</rdf:Description>

<!--  ************** END OF ENTREZ GENE: 29078**************  -->

<rdf:Description rdf:about="http://bio2rdf.org/geneid:29072">
</rdf:Description>


<!--  ************** END OF ENTREZ GENE: 29072**************  -->

<rdf:Description rdf:about="http://bio2rdf.org/geneid:122773">
</rdf:Description>


<!--  ************** END OF ENTREZ GENE: 122773**************  -->

<rdf:Description rdf:about="http://bio2rdf.org/geneid:29071">
<association:genetic_variation rdf:ID="association612" rdf:resource="http://bio2rdf.org/mesh:Syndrome"/>
</rdf:Description>

<rdf:Description rdf:about="#association612">
<found_in:geneRIF>Tn syndrome is associated with a somatic mutation in Cosmc, a gene on the X chromosome that encodes a molecular'chaperone'that is required for the proper folding and hence full activity of T-synthase</found_in:geneRIF>
</rdf:Description>

<!--  ************** END OF ENTREZ GENE: 29071**************  -->

<rdf:Description rdf:about="http://bio2rdf.org/geneid:80777">
</rdf:Description>


<!--  ************** END OF ENTREZ GENE: 80777**************  -->

<rdf:Description rdf:about="http://bio2rdf.org/geneid:255488">
</rdf:Description>


<!--  ************** END OF ENTREZ GENE: 255488**************  -->

<rdf:Description rdf:about="http://bio2rdf.org/geneid:80765">
<association:altered_expression rdf:ID="association613" rdf:resource="http://bio2rdf.org/mesh:Stress"/>
</rdf:Description>

<rdf:Description rdf:about="#association613">
<found_in:geneRIF>StarD4 is regulated by sterols via SREBP-2, and StarD5 is activated by ER stress cholesterol metabolism; they serve different functions</found_in:geneRIF>
</rdf:Description>

<!--  ************** END OF ENTREZ GENE: 80765**************  -->

<rdf:Description rdf:about="http://bio2rdf.org/geneid:80764">
</rdf:Description>


<!--  ************** END OF ENTREZ GENE: 80764**************  -->

<rdf:Description rdf:about="http://bio2rdf.org/geneid:80761">
</rdf:Description>


<!--  ************** END OF ENTREZ GENE: 80761**************  -->

<rdf:Description rdf:about="http://bio2rdf.org/geneid:80760">
<association:altered_expression rdf:ID="association614" rdf:resource="http://bio2rdf.org/mesh:Carcinoma, Ductal, Breast"/>
<association:altered_expression rdf:ID="association615" rdf:resource="http://bio2rdf.org/mesh:Breast Neoplasms"/>
</rdf:Description>

<rdf:Description rdf:about="#association614">
<found_in:geneRIF>expression is consistantly lost or strongly downregulated in invasive ductal carcinoma; proposed that loss of ITIH5 expression may be involved in breast cancer development</found_in:geneRIF>
</rdf:Description>
<rdf:Description rdf:about="#association615">
<found_in:geneRIF>expression is consistantly lost or strongly downregulated in invasive ductal carcinoma; proposed that loss of ITIH5 expression may be involved in breast cancer development</found_in:geneRIF>
</rdf:Description>

<!--  ************** END OF ENTREZ GENE: 80760**************  -->

<rdf:Description rdf:about="http://bio2rdf.org/geneid:128821">
</rdf:Description>


<!--  ************** END OF ENTREZ GENE: 128821**************  -->

<rdf:Description rdf:about="http://bio2rdf.org/geneid:128822">
</rdf:Description>


<!--  ************** END OF ENTREZ GENE: 128822**************  -->

<rdf:Description rdf:about="http://bio2rdf.org/geneid:7060">
<association:genetic_variation rdf:ID="association616" rdf:resource="http://bio2rdf.org/mesh:Myocardial Infarction"/>
</rdf:Description>

<rdf:Description rdf:about="#association616">
<found_in:geneRIF>Homozygosity for thrombospondin-4 1186C (Arg387Pro) variant is a risk factor for myocardial infarction especially in older women.</found_in:geneRIF>
</rdf:Description>

<!--  ************** END OF ENTREZ GENE: 7060**************  -->

<rdf:Description rdf:about="http://bio2rdf.org/geneid:7064">
</rdf:Description>


<!--  ************** END OF ENTREZ GENE: 7064**************  -->

<rdf:Description rdf:about="http://bio2rdf.org/geneid:7068">
<association:any_relation rdf:ID="association617" rdf:resource="http://bio2rdf.org/mesh:Thyroid Hormone Resistance Syndrome"/>
<association:negative_assoc rdf:ID="association618" rdf:resource="http://bio2rdf.org/mesh:Thyroid Hormone Resistance Syndrome"/>
<association:any_relation rdf:ID="association619" rdf:resource="http://bio2rdf.org/mesh:Hearing Loss"/>
<association:altered_expression rdf:ID="association620" rdf:resource="http://bio2rdf.org/mesh:Carcinoma, Papillary"/>
<association:genetic_variation rdf:ID="association621" rdf:resource="http://bio2rdf.org/mesh:Cardiomegaly"/>
<association:altered_expression rdf:ID="association622" rdf:resource="http://bio2rdf.org/mesh:Carcinoma"/>
<association:genetic_variation rdf:ID="association623" rdf:resource="http://bio2rdf.org/mesh:Paraneoplastic Endocrine Syndromes"/>
<association:genetic_variation rdf:ID="association624" rdf:resource="http://bio2rdf.org/mesh:Thyroid Hormone Resistance Syndrome"/>
<association:genetic_variation rdf:ID="association625" rdf:resource="http://bio2rdf.org/mesh:Thyroid Hormone Resistance Syndrome"/>
<association:genetic_variation rdf:ID="association626" rdf:resource="http://bio2rdf.org/mesh:Paraneoplastic Endocrine Syndromes"/>
</rdf:Description>

<rdf:Description rdf:about="#association617">
<found_in:geneRIF>neurodevelopmental functions of thyroid hormone signaling</found_in:geneRIF>
</rdf:Description>
<rdf:Description rdf:about="#association618">
<found_in:geneRIF>a point mutation, not anticipated to occur in resistance to thyroid hormone, causes variable phenotypes.</found_in:geneRIF>
</rdf:Description>
<rdf:Description rdf:about="#association619">
<found_in:geneRIF>This hearing loss is associated with disruption of postnatal morphogenesis of the tectorial membrane and organ of Corti.</found_in:geneRIF>
</rdf:Description>
<rdf:Description rdf:about="#association620">
<found_in:geneRIF>expression of functionally impaired mutants of THRB1 in papillary carcinomas is rare</found_in:geneRIF>
</rdf:Description>
<rdf:Description rdf:about="#association621">
<found_in:geneRIF>Except for cardiac hypertrophy, the presence of a germline TR-beta mutation had surprisingly little effect on cardiac function.</found_in:geneRIF>
</rdf:Description>
<rdf:Description rdf:about="#association622">
<found_in:geneRIF>results suggested that T3 upregulates cellular proliferation on LNCaP cells but not other prostatic carcinoma cells and PZ-HPV-7 and CA-HPV-10 cells express the novel TRbeta1, which locates at cell nuclear membrane</found_in:geneRIF>
</rdf:Description>
<rdf:Description rdf:about="#association623">
<found_in:geneRIF>a small subset of TRbeta mutations that arise in resistance to thyroid hormone syndrome inhibit both T3 binding and formation of TRbeta homodimers on thyroid hormone response elements</found_in:geneRIF>
</rdf:Description>
<rdf:Description rdf:about="#association624">
<found_in:geneRIF>a small subset of TRbeta mutations that arise in resistance to thyroid hormone syndrome inhibit both T3 binding and formation of TRbeta homodimers on thyroid hormone response elements</found_in:geneRIF>
</rdf:Description>
<rdf:Description rdf:about="#association625">
<found_in:geneRIF>Pituitary and peripheral tissue responses to graded doses of liothyronine in 5 affected members of a family with thyroid hormone resistance due to the common TRbeta mutation P453T are reported.</found_in:geneRIF>
</rdf:Description>
<rdf:Description rdf:about="#association626">
<found_in:geneRIF>The E333D TRbeta mutation is responsible for the resistance to thyroid hormone syndrome in a case report.</found_in:geneRIF>
</rdf:Description>

<!--  ************** END OF ENTREZ GENE: 7068**************  -->

<rdf:Description rdf:about="http://bio2rdf.org/geneid:7067">
<association:any_relation rdf:ID="association627" rdf:resource="http://bio2rdf.org/mesh:Thyroid Hormone Resistance Syndrome"/>
<association:genetic_variation rdf:ID="association628" rdf:resource="http://bio2rdf.org/mesh:Breast Neoplasms"/>
<association:altered_expression rdf:ID="association629" rdf:resource="http://bio2rdf.org/mesh:Cervical Intraepithelial Neoplasia"/>
<association:altered_expression rdf:ID="association630" rdf:resource="http://bio2rdf.org/mesh:Thyroid Neoplasms"/>
</rdf:Description>

<rdf:Description rdf:about="#association627">
<found_in:geneRIF>neurodevelopmental functions of thyroid hormone signaling.</found_in:geneRIF>
</rdf:Description>
<rdf:Description rdf:about="#association628">
<found_in:geneRIF>Our results reveal specific alterations in the expression of TRbeta and TRalpha genes in a subset of breast cancer patients, suggesting that deregulation of thyroid hormone target genes may be involved in the generation of this neoplasia.</found_in:geneRIF>
</rdf:Description>
<rdf:Description rdf:about="#association629">
<found_in:geneRIF>Our results reveal specific alterations in the expression of TRbeta and TRalpha genes in a subset of breast cancer patients, suggesting that deregulation of thyroid hormone target genes may be involved in the generation of this neoplasia.</found_in:geneRIF>
</rdf:Description>
<rdf:Description rdf:about="#association630">
<found_in:geneRIF>Less aggressive thyroid cancer was found to be linked to increased thyroid hormone receptor-alpha1 expression and an expanded THRA1 microsatellite.</found_in:geneRIF>
</rdf:Description>

<!--  ************** END OF ENTREZ GENE: 7067**************  -->

<rdf:Description rdf:about="http://bio2rdf.org/geneid:7066">
<association:altered_expression rdf:ID="association631" rdf:resource="http://bio2rdf.org/mesh:Thrombocythemia, Hemorrhagic"/>
<association:any_relation rdf:ID="association632" rdf:resource="http://bio2rdf.org/mesh:Purpura, Thrombocytopenic, Idiopathic"/>
<association:any_relation rdf:ID="association633" rdf:resource="http://bio2rdf.org/mesh:Thrombocytopenia"/>
<association:negative_assoc rdf:ID="association634" rdf:resource="http://bio2rdf.org/mesh:Kidney Failure, Chronic"/>
<association:any_relation rdf:ID="association635" rdf:resource="http://bio2rdf.org/mesh:Anemia, Diamond-Blackfan"/>
<association:altered_expression rdf:ID="association636" rdf:resource="http://bio2rdf.org/mesh:Purpura, Thrombocytopenic"/>
<association:altered_expression rdf:ID="association637" rdf:resource="http://bio2rdf.org/mesh:Hypertension, Pregnancy-Induced"/>
<association:altered_expression rdf:ID="association638" rdf:resource="http://bio2rdf.org/mesh:Purpura, Thrombocytopenic, Idiopathic"/>
<association:genetic_variation rdf:ID="association639" rdf:resource="http://bio2rdf.org/mesh:Thrombocytopenia"/>
<association:genetic_variation rdf:ID="association640" rdf:resource="http://bio2rdf.org/mesh:Anemia, Aplastic"/>
<association:any_relation rdf:ID="association641" rdf:resource="http://bio2rdf.org/mesh:Thrombocytopenia"/>
<association:altered_expression rdf:ID="association642" rdf:resource="http://bio2rdf.org/mesh:Thrombocytosis"/>
<association:altered_expression rdf:ID="association643" rdf:resource="http://bio2rdf.org/mesh:Lung Neoplasms"/>
<association:altered_expression rdf:ID="association644" rdf:resource="http://bio2rdf.org/mesh:Neoplasms"/>
<association:any_relation rdf:ID="association645" rdf:resource="http://bio2rdf.org/mesh:Thrombocytopenia"/>
<association:any_relation rdf:ID="association646" rdf:resource="http://bio2rdf.org/mesh:Liver Cirrhosis"/>
<association:any_relation rdf:ID="association647" rdf:resource="http://bio2rdf.org/mesh:Thrombocytosis"/>
<association:altered_expression rdf:ID="association648" rdf:resource="http://bio2rdf.org/mesh:Thrombocytosis"/>
<association:altered_expression rdf:ID="association649" rdf:resource="http://bio2rdf.org/mesh:Aneurysm, Infected"/>
<association:altered_expression rdf:ID="association650" rdf:resource="http://bio2rdf.org/mesh:Disease"/>
</rdf:Description>

<rdf:Description rdf:about="#association631">
<found_in:geneRIF>Mutations in the 5'untranslated region of the TPO gene are not the cause of the normal or elevated TPO levels in acquired essential thrombocythemia.</found_in:geneRIF>
</rdf:Description>
<rdf:Description rdf:about="#association632">
<found_in:geneRIF>REVIEW: central role in the pathogenesis of idiopathic thrombocytopenic purpura (ITP), andother immune-mediated thrombocytopenias.</found_in:geneRIF>
</rdf:Description>
<rdf:Description rdf:about="#association633">
<found_in:geneRIF>REVIEW: central role in the pathogenesis of idiopathic thrombocytopenic purpura (ITP), andother immune-mediated thrombocytopenias.</found_in:geneRIF>
</rdf:Description>
<rdf:Description rdf:about="#association634">
<found_in:geneRIF>While there is increased platelet turnover in patients with chronic renal failure, the kidney does not seem to play a major role in the overall Tpo production in the body.</found_in:geneRIF>
</rdf:Description>
<rdf:Description rdf:about="#association635">
<found_in:geneRIF>In the presence of EPO and SCF and/or IL-3, TPO enhances bone marrow erythropoiesis in cell cultures derived from patients with Diamond-Blackfan anemia.</found_in:geneRIF>
</rdf:Description>
<rdf:Description rdf:about="#association636">
<found_in:geneRIF>The endogenous levels of TPO, IL-6 and IL-8 are elevated in the thrombocytopenic patients with AML and MDS.</found_in:geneRIF>
</rdf:Description>
<rdf:Description rdf:about="#association637">
<found_in:geneRIF>no difference was found in the cord blood level of thrombopoietin between infants born to mothers with pregnancy-induced hypertension and those without</found_in:geneRIF>
</rdf:Description>
<rdf:Description rdf:about="#association638">
<found_in:geneRIF>levels in children with acute and chronic idiopathic thrombocytopenic purpura and its relationship with mega-dose methylprednisolone therapy</found_in:geneRIF>
</rdf:Description>
<rdf:Description rdf:about="#association639">
<found_in:geneRIF>c-mpl mutations are the cause not only for the hypomegakaryocytic thrombocytopenia, but also for the development of an aplastic anemia (AA) in patients with CAMT</found_in:geneRIF>
</rdf:Description>
<rdf:Description rdf:about="#association640">
<found_in:geneRIF>c-mpl mutations are the cause not only for the hypomegakaryocytic thrombocytopenia, but also for the development of an aplastic anemia (AA) in patients with CAMT</found_in:geneRIF>
</rdf:Description>
<rdf:Description rdf:about="#association641">
<found_in:geneRIF>results suggest that one mechanism of thrombocytopenia in patients with cGVHD is low TPO production by BM cells</found_in:geneRIF>
</rdf:Description>
<rdf:Description rdf:about="#association642">
<found_in:geneRIF>Increased serum TPO levels in patients with thrombocytosis in lung cancer which may be related to the activity of neoplasms.</found_in:geneRIF>
</rdf:Description>
<rdf:Description rdf:about="#association643">
<found_in:geneRIF>Increased serum TPO levels in patients with thrombocytosis in lung cancer which may be related to the activity of neoplasms.</found_in:geneRIF>
</rdf:Description>
<rdf:Description rdf:about="#association644">
<found_in:geneRIF>Increased serum TPO levels in patients with thrombocytosis in lung cancer which may be related to the activity of neoplasms.</found_in:geneRIF>
</rdf:Description>
<rdf:Description rdf:about="#association645">
<found_in:geneRIF>Decreased production of platelets by megakaryocytes due to low thrombopoietin concentration could be a possible cause of thrombocytopenia in liver cirrhosis.</found_in:geneRIF>
</rdf:Description>
<rdf:Description rdf:about="#association646">
<found_in:geneRIF>Decreased production of platelets by megakaryocytes due to low thrombopoietin concentration could be a possible cause of thrombocytopenia in liver cirrhosis.</found_in:geneRIF>
</rdf:Description>
<rdf:Description rdf:about="#association647">
<found_in:geneRIF>Altered regulation of the TPO gene might be involved in the pathogenesis of familial thrombocytosis.</found_in:geneRIF>
</rdf:Description>
<rdf:Description rdf:about="#association648">
<found_in:geneRIF>expression of TPO receptor on platelets until 1 month after birth cause a decreased TPO clearance and keep a high level of free TPO in blood, resulting in the subsequent thrombocytosis in preterm infants.</found_in:geneRIF>
</rdf:Description>
<rdf:Description rdf:about="#association649">
<found_in:geneRIF>in HIV infected patients, both the serum thrombopoietin (TPO) levels and the TPO-c-Mpl complexes on the platelet surface were significantly elevated</found_in:geneRIF>
</rdf:Description>
<rdf:Description rdf:about="#association650">
<found_in:geneRIF>thrombocytopenia in dengue disease is associated with changes in the serum levels of thrombopoietin, but not interleukin-11</found_in:geneRIF>
</rdf:Description>

<!--  ************** END OF ENTREZ GENE: 7066**************  -->

<rdf:Description rdf:about="http://bio2rdf.org/geneid:7069">
</rdf:Description>


<!--  ************** END OF ENTREZ GENE: 7069**************  -->

<rdf:Description rdf:about="http://bio2rdf.org/geneid:253935">
</rdf:Description>


<!--  ************** END OF ENTREZ GENE: 253935**************  -->

<rdf:Description rdf:about="http://bio2rdf.org/geneid:7071">
<association:negative_assoc rdf:ID="association651" rdf:resource="http://bio2rdf.org/mesh:Pancreatic Neoplasms"/>
<association:negative_assoc rdf:ID="association652" rdf:resource="http://bio2rdf.org/mesh:Pancreatic Neoplasms"/>
</rdf:Description>

<rdf:Description rdf:about="#association651">
<found_in:geneRIF>no sequence alterations or alterations in expression were found in TIEG1 in pancreatic cancer; an essential role of TIEG1 in pancreatic cancer can be excluded</found_in:geneRIF>
</rdf:Description>
<rdf:Description rdf:about="#association652">
<found_in:geneRIF>no sequence alterations or alterations in expression were found in TIEG1 in pancreatic cancer; an essential role of TIEG1 in pancreatic cancer can be excluded</found_in:geneRIF>
</rdf:Description>

<!--  ************** END OF ENTREZ GENE: 7071**************  -->

<rdf:Description rdf:about="http://bio2rdf.org/geneid:7070">
<association:any_relation rdf:ID="association653" rdf:resource="http://bio2rdf.org/mesh:Melanoma"/>
<association:any_relation rdf:ID="association654" rdf:resource="http://bio2rdf.org/mesh:Ovarian Neoplasms"/>
<association:any_relation rdf:ID="association655" rdf:resource="http://bio2rdf.org/mesh:Ovarian Neoplasms"/>
<association:altered_expression rdf:ID="association656" rdf:resource="http://bio2rdf.org/mesh:Cytomegalovirus Retinitis"/>
<association:altered_expression rdf:ID="association657" rdf:resource="http://bio2rdf.org/mesh:Melanoma"/>
<association:any_relation rdf:ID="association658" rdf:resource="http://bio2rdf.org/mesh:Carcinoma"/>
<association:any_relation rdf:ID="association659" rdf:resource="http://bio2rdf.org/mesh:Neoplasm Metastasis"/>
</rdf:Description>

<rdf:Description rdf:about="#association653">
<found_in:geneRIF>Thy-1/Thy-1 ligand interaction may play a role in adhesion of melanoma cells to endothelial cells</found_in:geneRIF>
</rdf:Description>
<rdf:Description rdf:about="#association654">
<found_in:geneRIF>THY1 is a putative tumor suppressor gene for ovarian cancer; and THBS1, SPARC, and FN1 are genes associated with the regulation of in vivo tumor growth rate</found_in:geneRIF>
</rdf:Description>
<rdf:Description rdf:about="#association655">
<found_in:geneRIF>THY1 can be designated as a putative tumor suppressor gene for human ovarian cancer.</found_in:geneRIF>
</rdf:Description>
<rdf:Description rdf:about="#association656">
<found_in:geneRIF>IE or E gene products of human cytomegalovirus induce a so far unidentified soluble factor that mediates Thy-1 downregulation.</found_in:geneRIF>
</rdf:Description>
<rdf:Description rdf:about="#association657">
<found_in:geneRIF>new pair of adhesion molecules, Thy-1 and alphavbeta3, identified that mediate the interaction of melanoma cells and activated endothelial cells</found_in:geneRIF>
</rdf:Description>
<rdf:Description rdf:about="#association658">
<found_in:geneRIF>THY1 is a good candidate tumour suppressor gene in nasopharyngeal carcinoma, which is significantly associated with lymph node metastases.</found_in:geneRIF>
</rdf:Description>
<rdf:Description rdf:about="#association659">
<found_in:geneRIF>THY1 is a good candidate tumour suppressor gene in nasopharyngeal carcinoma, which is significantly associated with lymph node metastases.</found_in:geneRIF>
</rdf:Description>

<!--  ************** END OF ENTREZ GENE: 7070**************  -->

<rdf:Description rdf:about="http://bio2rdf.org/geneid:7073">
<association:genetic_variation rdf:ID="association660" rdf:resource="http://bio2rdf.org/mesh:Breast Neoplasms"/>
<association:altered_expression rdf:ID="association661" rdf:resource="http://bio2rdf.org/mesh:Stress"/>
</rdf:Description>

<rdf:Description rdf:about="#association660">
<found_in:geneRIF>HuR, KSRP and TIAR are bound to one or more loci in the 3'UTR of IL-8 in breast cancer cells.</found_in:geneRIF>
</rdf:Description>
<rdf:Description rdf:about="#association661">
<found_in:geneRIF>Furthermore, we found that overexpression of DISC1 in SH-SY5Y cells induces the assembly of eIF3- and TIA-1-positive stress granules (SGs), discrete cytoplasmic granules formed in response to environmental stresses.</found_in:geneRIF>
</rdf:Description>

<!--  ************** END OF ENTREZ GENE: 7073**************  -->

<rdf:Description rdf:about="http://bio2rdf.org/geneid:7072">
<association:altered_expression rdf:ID="association662" rdf:resource="http://bio2rdf.org/mesh:Cervical Intraepithelial Neoplasia"/>
<association:altered_expression rdf:ID="association663" rdf:resource="http://bio2rdf.org/mesh:Arthritis, Rheumatoid"/>
<association:altered_expression rdf:ID="association664" rdf:resource="http://bio2rdf.org/mesh:Osteoarthritis"/>
<association:altered_expression rdf:ID="association665" rdf:resource="http://bio2rdf.org/mesh:Lymphoma, Large-Cell, Ki-1"/>
</rdf:Description>

<rdf:Description rdf:about="#association662">
<found_in:geneRIF>Data suggest that TIA-1 functions as a translational silencer of cyclooxygenase-2 (COX-2) expression and support the hypothesis that dysregulated RNA-binding of TIA-1 promotes COX-2 expression in neoplasia.</found_in:geneRIF>
</rdf:Description>
<rdf:Description rdf:about="#association663">
<found_in:geneRIF>Results describe the gene expression of tristetraprolin, T-cell intracellular antigen and Hu antigen R in synovial tissues from rheumatoid arthritis and osteoarthritis patients.</found_in:geneRIF>
</rdf:Description>
<rdf:Description rdf:about="#association664">
<found_in:geneRIF>Results describe the gene expression of tristetraprolin, T-cell intracellular antigen and Hu antigen R in synovial tissues from rheumatoid arthritis and osteoarthritis patients.</found_in:geneRIF>
</rdf:Description>
<rdf:Description rdf:about="#association665">
<found_in:geneRIF>Cytotoxic molecule (CM) expression, specifically TIA1 and granzyme B, is predictive of prognosis in Hodgkin's-like anaplastic large cell lymphoma.</found_in:geneRIF>
</rdf:Description>

<!--  ************** END OF ENTREZ GENE: 7072**************  -->

<rdf:Description rdf:about="http://bio2rdf.org/geneid:7075">
</rdf:Description>


<!--  ************** END OF ENTREZ GENE: 7075**************  -->

<rdf:Description rdf:about="http://bio2rdf.org/geneid:7074">
<association:altered_expression rdf:ID="association666" rdf:resource="http://bio2rdf.org/mesh:Carcinoma, Lewis Lung"/>
<association:any_relation rdf:ID="association667" rdf:resource="http://bio2rdf.org/mesh:Colorectal Neoplasms"/>
<association:altered_expression rdf:ID="association668" rdf:resource="http://bio2rdf.org/mesh:Prostatic Neoplasms"/>
<association:altered_expression rdf:ID="association669" rdf:resource="http://bio2rdf.org/mesh:Colorectal Neoplasms"/>
<association:any_relation rdf:ID="association670" rdf:resource="http://bio2rdf.org/mesh:Neoplasms"/>
<association:altered_expression rdf:ID="association671" rdf:resource="http://bio2rdf.org/mesh:Colorectal Neoplasms"/>
</rdf:Description>

<rdf:Description rdf:about="#association666">
<found_in:geneRIF>expression level of Tiam1 in two giant-cell lung carcinoma cell strains with high or low metastasis potential</found_in:geneRIF>
</rdf:Description>
<rdf:Description rdf:about="#association667">
<found_in:geneRIF>Tiam1 gene may play an important role in invasion and metastasis of colorectal carcinoma and is a metastasis-related gene.</found_in:geneRIF>
</rdf:Description>
<rdf:Description rdf:about="#association668">
<found_in:geneRIF>Data suggest that strong Tiam1 overexpression relative to the corresponding benign epithelial cells is a new and independent predictor of decreased disease-free survival for patients with prostate cancer.</found_in:geneRIF>
</rdf:Description>
<rdf:Description rdf:about="#association669">
<found_in:geneRIF>Tiam1 is overexpressed in a subset of human colorectal tumors.</found_in:geneRIF>
</rdf:Description>
<rdf:Description rdf:about="#association670">
<found_in:geneRIF>It affects multiple properties associated with acquisition of the metastatic phenotype &amp; may represent a marker of colon tumor progression &amp; metastasis in a subset of tumors.</found_in:geneRIF>
</rdf:Description>
<rdf:Description rdf:about="#association671">
<found_in:geneRIF>Tiam1 transfection in colorectal cancer cells could upregulate the expression of Fascin-1, heat shock protein 27 (HSP27), high-mobility group box 1 (HMGB1), glutathione S-transferase omega 1 (GSTO1) and downregulate the expression of annexin IV.</found_in:geneRIF>
</rdf:Description>

<!--  ************** END OF ENTREZ GENE: 7074**************  -->

<rdf:Description rdf:about="http://bio2rdf.org/geneid:7077">
<association:altered_expression rdf:ID="association672" rdf:resource="http://bio2rdf.org/mesh:Melanoma"/>
<association:any_relation rdf:ID="association673" rdf:resource="http://bio2rdf.org/mesh:Melanoma"/>
<association:altered_expression rdf:ID="association674" rdf:resource="http://bio2rdf.org/mesh:Endometriosis"/>
<association:altered_expression rdf:ID="association675" rdf:resource="http://bio2rdf.org/mesh:Uterine Cervical Erosion"/>
<association:altered_expression rdf:ID="association676" rdf:resource="http://bio2rdf.org/mesh:Breast Neoplasms"/>
<association:any_relation rdf:ID="association677" rdf:resource="http://bio2rdf.org/mesh:Alzheimer Disease"/>
<association:any_relation rdf:ID="association678" rdf:resource="http://bio2rdf.org/mesh:Huntington Disease"/>
<association:altered_expression rdf:ID="association679" rdf:resource="http://bio2rdf.org/mesh:Polycystic Ovary Syndrome"/>
<association:altered_expression rdf:ID="association680" rdf:resource="http://bio2rdf.org/mesh:Bladder Neoplasms"/>
<association:any_relation rdf:ID="association681" rdf:resource="http://bio2rdf.org/mesh:Breast Neoplasms"/>
<association:any_relation rdf:ID="association682" rdf:resource="http://bio2rdf.org/mesh:Bronchopulmonary Dysplasia"/>
<association:any_relation rdf:ID="association683" rdf:resource="http://bio2rdf.org/mesh:Cardiomyopathy, Hypertrophic"/>
<association:altered_expression rdf:ID="association684" rdf:resource="http://bio2rdf.org/mesh:Diabetic Ketoacidosis"/>
<association:altered_expression rdf:ID="association685" rdf:resource="http://bio2rdf.org/mesh:Optic Nerve Neoplasms"/>
<association:altered_expression rdf:ID="association686" rdf:resource="http://bio2rdf.org/mesh:Muscular Dystrophy, Duchenne"/>
<association:altered_expression rdf:ID="association687" rdf:resource="http://bio2rdf.org/mesh:Colorectal Neoplasms"/>
<association:regulatory_modification rdf:ID="association688" rdf:resource="http://bio2rdf.org/mesh:Lymphoma, Mucosa-Associated Lymphoid Tissue"/>
<association:altered_expression rdf:ID="association689" rdf:resource="http://bio2rdf.org/mesh:Hernia, Inguinal"/>
<association:altered_expression rdf:ID="association690" rdf:resource="http://bio2rdf.org/mesh:Multiple Sclerosis"/>
<association:any_relation rdf:ID="association691" rdf:resource="http://bio2rdf.org/mesh:Carcinoma, Squamous Cell"/>
<association:altered_expression rdf:ID="association692" rdf:resource="http://bio2rdf.org/mesh:Carcinoma"/>
<association:altered_expression rdf:ID="association693" rdf:resource="http://bio2rdf.org/mesh:Carcinoma"/>
<association:any_relation rdf:ID="association694" rdf:resource="http://bio2rdf.org/mesh:Hernia, Diaphragmatic"/>
<association:genetic_variation rdf:ID="association695" rdf:resource="http://bio2rdf.org/mesh:Moyamoya Disease"/>
<association:altered_expression rdf:ID="association696" rdf:resource="http://bio2rdf.org/mesh:Diabetic Nephropathies"/>
<association:altered_expression rdf:ID="association697" rdf:resource="http://bio2rdf.org/mesh:Neuromuscular Diseases"/>
<association:any_relation rdf:ID="association698" rdf:resource="http://bio2rdf.org/mesh:Sepsis"/>
<association:any_relation rdf:ID="association699" rdf:resource="http://bio2rdf.org/mesh:Bladder Neoplasms"/>
<association:genetic_variation rdf:ID="association700" rdf:resource="http://bio2rdf.org/mesh:Periodontitis"/>
<association:altered_expression rdf:ID="association701" rdf:resource="http://bio2rdf.org/mesh:Carcinoma, Hepatocellular"/>
</rdf:Description>

<rdf:Description rdf:about="#association672">
<found_in:geneRIF>The growth of the primary melanoma cell lines was stimulated by TIMP-1 and inhibited by TIMP-2.</found_in:geneRIF>
</rdf:Description>
<rdf:Description rdf:about="#association673">
<found_in:geneRIF>In contrast, the growth of the visceral metastatic melanoma cell line was stimulated by TIMP-2.</found_in:geneRIF>
</rdf:Description>
<rdf:Description rdf:about="#association674">
<found_in:geneRIF>endometrium from women with endometriosis expressed higher levels of MMP-2 and MT1-MMP and lower levels of TIMP-2 than did endometrium from normal women</found_in:geneRIF>
</rdf:Description>
<rdf:Description rdf:about="#association675">
<found_in:geneRIF>The over-expression of MMP-2, MMP-9, TIMP-1, and TIMP-2 may play a key role in invasion and lymph-node metastasis of in squamous carcinoma of the cervix.</found_in:geneRIF>
</rdf:Description>
<rdf:Description rdf:about="#association676">
<found_in:geneRIF>TIMP-2 expression in breast cancer is related to survival.</found_in:geneRIF>
</rdf:Description>
<rdf:Description rdf:about="#association677">
<found_in:geneRIF>TIMP-2 was significantly increased in CSF of Alzheimer's disease and Huntington's disease patients.</found_in:geneRIF>
</rdf:Description>
<rdf:Description rdf:about="#association678">
<found_in:geneRIF>TIMP-2 was significantly increased in CSF of Alzheimer's disease and Huntington's disease patients.</found_in:geneRIF>
</rdf:Description>
<rdf:Description rdf:about="#association679">
<found_in:geneRIF>TIMP-2 expression is markedly increased in clear cell carcinoma of the ovary, suggesting a role of TIMP-2 in its unique characteristics among ovarian cancers</found_in:geneRIF>
</rdf:Description>
<rdf:Description rdf:about="#association680">
<found_in:geneRIF>TIMP-2 stromal cell expression only was associated with adverse prognosis of urothelial bladder cancer patients.</found_in:geneRIF>
</rdf:Description>
<rdf:Description rdf:about="#association681">
<found_in:geneRIF>MMP-26 was colocalized with MMP-9, TIMP-2, and TIMP-4 in breast cancer cells.</found_in:geneRIF>
</rdf:Description>
<rdf:Description rdf:about="#association682">
<found_in:geneRIF>MMP and TIMP may be involved in the feto-neonatal development and may contribute to the pathogenesis of bronchopulmonary dysplasia and/or intraventricular hemorrhage in critically ill preterm neonates</found_in:geneRIF>
</rdf:Description>
<rdf:Description rdf:about="#association683">
<found_in:geneRIF>Changes in the release &amp; activity of TIMP-2 may be associated with the mechanisms responsible for cardiac remodeling in patients with hypertrophic cardiomyopathy.</found_in:geneRIF>
</rdf:Description>
<rdf:Description rdf:about="#association684">
<found_in:geneRIF>Plasma levels are increased in type 2 diabetic patients</found_in:geneRIF>
</rdf:Description>
<rdf:Description rdf:about="#association685">
<found_in:geneRIF>The expression of MMP-9, TIMP-1 and TIMP-2 was lower in the benign and low malignancy ovarian tumors compared with the malignant ones.</found_in:geneRIF>
</rdf:Description>
<rdf:Description rdf:about="#association686">
<found_in:geneRIF>This study found an up-regulation of TIMP-1, TIMP-2 and MMP-2 RNA in Duchenne Muscular Dystrophy muscle.</found_in:geneRIF>
</rdf:Description>
<rdf:Description rdf:about="#association687">
<found_in:geneRIF>Expression in colorectal carcinomas relating to size and invasiveness of the tumor.</found_in:geneRIF>
</rdf:Description>
<rdf:Description rdf:about="#association688">
<found_in:geneRIF>promoter hypermethylation of TIMP-2 is a novel epigenetic event in the pathogenesis of lymphoid malignancies</found_in:geneRIF>
</rdf:Description>
<rdf:Description rdf:about="#association689">
<found_in:geneRIF>A decreased activity of TIMP-2 plays a role in inguinal hernia development.</found_in:geneRIF>
</rdf:Description>
<rdf:Description rdf:about="#association690">
<found_in:geneRIF>a magnetic resonance imaging (MRI) measure of disease activity in multiple sclerosis patients during treatment with rIFNbeta-1a.</found_in:geneRIF>
</rdf:Description>
<rdf:Description rdf:about="#association691">
<found_in:geneRIF>TIMP-2 may play an important role in the invasion and metastasis of oral squamous cell carcinoma.</found_in:geneRIF>
</rdf:Description>
<rdf:Description rdf:about="#association692">
<found_in:geneRIF>With tumor progression and development of heterogeneity, the abnormal expressions of MMP-9, TIMP-2, and E-cadherin or DNA aneuploid rate or high SPF gradually increases, suggesting that they play a crucial role in gastric carcinoma progression</found_in:geneRIF>
</rdf:Description>
<rdf:Description rdf:about="#association693">
<found_in:geneRIF>The colocalization of EMMPRIN, MT1-MMP and TIMP-2 in human cervical carcinomas seems to be involved in a specific distribution pattern of tumor cell bound MMP-2, which is related with local proteolytic activity.</found_in:geneRIF>
</rdf:Description>
<rdf:Description rdf:about="#association694">
<found_in:geneRIF>TIMP-2 reactivity in capillaries and fibroblasts was decreased in congenital diaphragmatic hernia lungs.</found_in:geneRIF>
</rdf:Description>
<rdf:Description rdf:about="#association695">
<found_in:geneRIF>Presence of a G/C heterozygous genotype at position -418 in TIMP2 promoter could be a genetic predisposing factor for familial moyamoya disease.</found_in:geneRIF>
</rdf:Description>
<rdf:Description rdf:about="#association696">
<found_in:geneRIF>an imbalance between the MMP-2 and TIMP-2, caused primarily by an increase in TIMP-2 activity, contributes to the pathogenesis of diabetic nephropathy.</found_in:geneRIF>
</rdf:Description>
<rdf:Description rdf:about="#association697">
<found_in:geneRIF>Increase in serum levels eight days after IVIG treatment in neuromuscular disease.</found_in:geneRIF>
</rdf:Description>
<rdf:Description rdf:about="#association698">
<found_in:geneRIF>TIMP-1 may serve as a useful laboratory marker to predict the clinical outcome of patients presenting with severe sepsis.</found_in:geneRIF>
</rdf:Description>
<rdf:Description rdf:about="#association699">
<found_in:geneRIF>The results indicate that TIMP-2 and MMP-2: TIMP-2 complex associate with favorable clinical course and could be used as a novel prognostic indicators in bladder cancer.</found_in:geneRIF>
</rdf:Description>
<rdf:Description rdf:about="#association700">
<found_in:geneRIF>the -418G to C gene polymorphism is associated with generalized aggressive periodontitis in Chinese subjects</found_in:geneRIF>
</rdf:Description>
<rdf:Description rdf:about="#association701">
<found_in:geneRIF>Expression of TIMP2 was evaluated in hepatocellular carcinoma and surrounding non-tumor tissue.</found_in:geneRIF>
</rdf:Description>

<!--  ************** END OF ENTREZ GENE: 7077**************  -->

<rdf:Description rdf:about="http://bio2rdf.org/geneid:7076">
<association:altered_expression rdf:ID="association702" rdf:resource="http://bio2rdf.org/mesh:Melanoma"/>
<association:any_relation rdf:ID="association703" rdf:resource="http://bio2rdf.org/mesh:Melanoma"/>
<association:altered_expression rdf:ID="association704" rdf:resource="http://bio2rdf.org/mesh:Dermatitis, Atopic"/>
<association:any_relation rdf:ID="association705" rdf:resource="http://bio2rdf.org/mesh:Prostatic Neoplasms"/>
<association:altered_expression rdf:ID="association706" rdf:resource="http://bio2rdf.org/mesh:Bronchopulmonary Dysplasia"/>
<association:altered_expression rdf:ID="association707" rdf:resource="http://bio2rdf.org/mesh:Neoplasm Metastasis"/>
<association:altered_expression rdf:ID="association708" rdf:resource="http://bio2rdf.org/mesh:Uterine Cervical Erosion"/>
<association:altered_expression rdf:ID="association709" rdf:resource="http://bio2rdf.org/mesh:Neoplasms"/>
<association:altered_expression rdf:ID="association710" rdf:resource="http://bio2rdf.org/mesh:Amyotrophic Lateral Sclerosis"/>
<association:altered_expression rdf:ID="association711" rdf:resource="http://bio2rdf.org/mesh:Huntington Disease"/>
<association:altered_expression rdf:ID="association712" rdf:resource="http://bio2rdf.org/mesh:Alzheimer Disease"/>
<association:altered_expression rdf:ID="association713" rdf:resource="http://bio2rdf.org/mesh:Polycystic Ovary Syndrome"/>
<association:altered_expression rdf:ID="association714" rdf:resource="http://bio2rdf.org/mesh:Mucocutaneous Lymph Node Syndrome"/>
<association:any_relation rdf:ID="association715" rdf:resource="http://bio2rdf.org/mesh:Neoplasms"/>
<association:any_relation rdf:ID="association716" rdf:resource="http://bio2rdf.org/mesh:Inflammation"/>
<association:altered_expression rdf:ID="association717" rdf:resource="http://bio2rdf.org/mesh:Fibrosis"/>
<association:any_relation rdf:ID="association718" rdf:resource="http://bio2rdf.org/mesh:Pulmonary Disease, Chronic Obstructive"/>
<association:altered_expression rdf:ID="association719" rdf:resource="http://bio2rdf.org/mesh:Colitis, Ulcerative"/>
<association:any_relation rdf:ID="association720" rdf:resource="http://bio2rdf.org/mesh:Lymphoma, Non-Hodgkin"/>
<association:any_relation rdf:ID="association721" rdf:resource="http://bio2rdf.org/mesh:Bronchopulmonary Dysplasia"/>
<association:altered_expression rdf:ID="association722" rdf:resource="http://bio2rdf.org/mesh:Lymphoma"/>
<association:altered_expression rdf:ID="association723" rdf:resource="http://bio2rdf.org/mesh:Lymphoma, Large-Cell, Ki-1"/>
<association:altered_expression rdf:ID="association724" rdf:resource="http://bio2rdf.org/mesh:Diabetic Ketoacidosis"/>
<association:any_relation rdf:ID="association725" rdf:resource="http://bio2rdf.org/mesh:Carcinoma, Hepatocellular"/>
<association:any_relation rdf:ID="association726" rdf:resource="http://bio2rdf.org/mesh:Liver Diseases"/>
<association:any_relation rdf:ID="association727" rdf:resource="http://bio2rdf.org/mesh:Neoplasms"/>
<association:altered_expression rdf:ID="association728" rdf:resource="http://bio2rdf.org/mesh:Lymphoma"/>
<association:altered_expression rdf:ID="association729" rdf:resource="http://bio2rdf.org/mesh:Multiple Myeloma"/>
<association:altered_expression rdf:ID="association730" rdf:resource="http://bio2rdf.org/mesh:Neoplasms"/>
<association:altered_expression rdf:ID="association731" rdf:resource="http://bio2rdf.org/mesh:Leukemia, Myeloid"/>
<association:altered_expression rdf:ID="association732" rdf:resource="http://bio2rdf.org/mesh:Optic Nerve Neoplasms"/>
<association:altered_expression rdf:ID="association733" rdf:resource="http://bio2rdf.org/mesh:Muscular Dystrophy, Duchenne"/>
<association:any_relation rdf:ID="association734" rdf:resource="http://bio2rdf.org/mesh:Carcinoma, Hepatocellular"/>
<association:any_relation rdf:ID="association735" rdf:resource="http://bio2rdf.org/mesh:Stress"/>
<association:altered_expression rdf:ID="association736" rdf:resource="http://bio2rdf.org/mesh:Multiple Sclerosis"/>
<association:genetic_variation rdf:ID="association737" rdf:resource="http://bio2rdf.org/mesh:Hypercholesterolemia, Familial"/>
<association:altered_expression rdf:ID="association738" rdf:resource="http://bio2rdf.org/mesh:Fibrosis"/>
<association:altered_expression rdf:ID="association739" rdf:resource="http://bio2rdf.org/mesh:Carcinoma, Hepatocellular"/>
<association:altered_expression rdf:ID="association740" rdf:resource="http://bio2rdf.org/mesh:Neuromuscular Diseases"/>
<association:altered_expression rdf:ID="association741" rdf:resource="http://bio2rdf.org/mesh:Hypertensive Encephalopathy"/>
<association:any_relation rdf:ID="association742" rdf:resource="http://bio2rdf.org/mesh:Endometriosis"/>
<association:genetic_variation rdf:ID="association743" rdf:resource="http://bio2rdf.org/mesh:Scleroderma, Systemic"/>
<association:any_relation rdf:ID="association744" rdf:resource="http://bio2rdf.org/mesh:Sepsis"/>
<association:altered_expression rdf:ID="association745" rdf:resource="http://bio2rdf.org/mesh:Colitis, Ulcerative"/>
<association:any_relation rdf:ID="association746" rdf:resource="http://bio2rdf.org/mesh:Brain Injuries"/>
<association:altered_expression rdf:ID="association747" rdf:resource="http://bio2rdf.org/mesh:Fibrosis"/>
<association:altered_expression rdf:ID="association748" rdf:resource="http://bio2rdf.org/mesh:Hypertension, Portal"/>
<association:altered_expression rdf:ID="association749" rdf:resource="http://bio2rdf.org/mesh:Biliary Atresia"/>
<association:altered_expression rdf:ID="association750" rdf:resource="http://bio2rdf.org/mesh:Biliary Atresia"/>
<association:altered_expression rdf:ID="association751" rdf:resource="http://bio2rdf.org/mesh:Diabetes Mellitus, Type 1"/>
<association:altered_expression rdf:ID="association752" rdf:resource="http://bio2rdf.org/mesh:Diabetes Mellitus, Type 1"/>
<association:any_relation rdf:ID="association753" rdf:resource="http://bio2rdf.org/mesh:Glomerulonephritis"/>
<association:altered_expression rdf:ID="association754" rdf:resource="http://bio2rdf.org/mesh:Carcinoma, Hepatocellular"/>
</rdf:Description>

<rdf:Description rdf:about="#association702">
<found_in:geneRIF>The growth of the primary melanoma cell lines was stimulated by TIMP-1 and inhibited by TIMP-2.</found_in:geneRIF>
</rdf:Description>
<rdf:Description rdf:about="#association703">
<found_in:geneRIF>In contrast, the growth of the visceral metastatic melanoma cell line was stimulated by TIMP-2.</found_in:geneRIF>
</rdf:Description>
<rdf:Description rdf:about="#association704">
<found_in:geneRIF>The role of TIMPs and MMPs in the pathogenesis of atopic dermatitis was studied by evaluating serum levels of TIMP-1 and MMP-3 in AD and controls.</found_in:geneRIF>
</rdf:Description>
<rdf:Description rdf:about="#association705">
<found_in:geneRIF>enhancement of TIMP-1 is associated with suppression of prostate neoplasm invasiveness caused by staurosporine treatment</found_in:geneRIF>
</rdf:Description>
<rdf:Description rdf:about="#association706">
<found_in:geneRIF>MMP-9 level and TIMP-1 levels increased after birth but are not linked to bronchopulmonary dysplasia outcome; low MMP-2 level at birth is associated with the development of BPD</found_in:geneRIF>
</rdf:Description>
<rdf:Description rdf:about="#association707">
<found_in:geneRIF>The over-expression of MMP-2, MMP-9, TIMP-1, and TIMP-2 may play a key role in invasion and lymph-node metastasis in squamous carcinoma of the cervix.</found_in:geneRIF>
</rdf:Description>
<rdf:Description rdf:about="#association708">
<found_in:geneRIF>The over-expression of MMP-2, MMP-9, TIMP-1, and TIMP-2 may play a key role in invasion and lymph-node metastasis in squamous carcinoma of the cervix.</found_in:geneRIF>
</rdf:Description>
<rdf:Description rdf:about="#association709">
<found_in:geneRIF>TIMP-1 expression is regulated by IL-10 and IL-10 receptor signaling in primary human prostate tumor cell lines.</found_in:geneRIF>
</rdf:Description>
<rdf:Description rdf:about="#association710">
<found_in:geneRIF>Levels of TIMP-1 were significantly elevated in cerebrospinal fluid samples from all disease groups: Parkinson's, amyotrophic lateral sclerosis, and Huntington's and Alzheimer's disease.</found_in:geneRIF>
</rdf:Description>
<rdf:Description rdf:about="#association711">
<found_in:geneRIF>Levels of TIMP-1 were significantly elevated in cerebrospinal fluid samples from all disease groups: Parkinson's, amyotrophic lateral sclerosis, and Huntington's and Alzheimer's disease.</found_in:geneRIF>
</rdf:Description>
<rdf:Description rdf:about="#association712">
<found_in:geneRIF>Levels of TIMP-1 were significantly elevated in cerebrospinal fluid samples from all disease groups: Parkinson's, amyotrophic lateral sclerosis, and Huntington's and Alzheimer's disease.</found_in:geneRIF>
</rdf:Description>
<rdf:Description rdf:about="#association713">
<found_in:geneRIF>Significantly lower expression of tissue inhibitor of matrix metalloproteinase-1 was found in follicular fluid of female patients with polycystic ovary syndrome compared with normally ovulating patients</found_in:geneRIF>
</rdf:Description>
<rdf:Description rdf:about="#association714">
<found_in:geneRIF>TIMP-1 protein levels were significantly elevated among Kawasaki disease patients, compared to those of febrile and afebrile controls</found_in:geneRIF>
</rdf:Description>
<rdf:Description rdf:about="#association715">
<found_in:geneRIF>The interaction between MMP-9 and TIMP-1 in the processes of gastric tumor invasion and metastasis is that MMP-9 mainly promotes tumor invasion and metastasis and TIMP-1 inhibits functions of MMP-9.</found_in:geneRIF>
</rdf:Description>
<rdf:Description rdf:about="#association716">
<found_in:geneRIF>multiple roles of MMP-9 and TIMP-1 in progress of inflammation and tissue damage and/or in repair, depending on clinical stages of SLE</found_in:geneRIF>
</rdf:Description>
<rdf:Description rdf:about="#association717">
<found_in:geneRIF>STAT1 and STAT3 may, at least in part, mediate angiotensin II-induced TIMP-1 mRNA expression in human renal proximal tubular epithelial cells, implicating a role of the STAT signaling pathway in pathogenesis of renal tubulointerstitial fibrosis.</found_in:geneRIF>
</rdf:Description>
<rdf:Description rdf:about="#association718">
<found_in:geneRIF>Imbalanced ratio of TIMP-1: MMP-9 may not only play a role in the pathogenesis of COPD, but also relate to FEV (1.0) % of prediction and RV/TLC%.</found_in:geneRIF>
</rdf:Description>
<rdf:Description rdf:about="#association719">
<found_in:geneRIF>Overexpressed in ulcerative colitis and serve as biological markers.</found_in:geneRIF>
</rdf:Description>
<rdf:Description rdf:about="#association720">
<found_in:geneRIF>TIMP-1 could promote growth of Hodgkin's lymphoma, and may be linked to connective tissue turnover in the nodular sclerosis subtype.</found_in:geneRIF>
</rdf:Description>
<rdf:Description rdf:about="#association721">
<found_in:geneRIF>MMP and TIMP may be involved in the feto-neonatal development and may contribute to the pathogenesis of bronchopulmonary dysplasia and/or intraventricular hemorrhage in critically ill preterm neonates</found_in:geneRIF>
</rdf:Description>
<rdf:Description rdf:about="#association722">
<found_in:geneRIF>STAT3 directly contributes to the high level of TIMP1 expression in anaplastic lymphoma kinase-positive anaplastic large cell lymphoma.</found_in:geneRIF>
</rdf:Description>
<rdf:Description rdf:about="#association723">
<found_in:geneRIF>STAT3 directly contributes to the high level of TIMP1 expression in anaplastic lymphoma kinase-positive anaplastic large cell lymphoma.</found_in:geneRIF>
</rdf:Description>
<rdf:Description rdf:about="#association724">
<found_in:geneRIF>Plasma levels are increased in type 2 diabetic patients.</found_in:geneRIF>
</rdf:Description>
<rdf:Description rdf:about="#association725">
<found_in:geneRIF>TIMP-1 concentration in hepatocellular carcinoma was higher than in non-neoplastic liver and correlated with the differentiation grade</found_in:geneRIF>
</rdf:Description>
<rdf:Description rdf:about="#association726">
<found_in:geneRIF>TIMP-1 concentration in hepatocellular carcinoma was higher than in non-neoplastic liver and correlated with the differentiation grade</found_in:geneRIF>
</rdf:Description>
<rdf:Description rdf:about="#association727">
<found_in:geneRIF>HBV affects the malignance of hepatocellular cancer by suppressing TIMP-1.</found_in:geneRIF>
</rdf:Description>
<rdf:Description rdf:about="#association728">
<found_in:geneRIF>Validation of TIMP-1 expression in human lymphoma cell lines and primary B-cell tumors with plasmacytic/plasmablastic phenotypes, including multiple myelomas, supports TIMP-1 as an important factor in the pathogenesis of plasmacytic/plasmablastic tumors.</found_in:geneRIF>
</rdf:Description>
<rdf:Description rdf:about="#association729">
<found_in:geneRIF>Validation of TIMP-1 expression in human lymphoma cell lines and primary B-cell tumors with plasmacytic/plasmablastic phenotypes, including multiple myelomas, supports TIMP-1 as an important factor in the pathogenesis of plasmacytic/plasmablastic tumors.</found_in:geneRIF>
</rdf:Description>
<rdf:Description rdf:about="#association730">
<found_in:geneRIF>Validation of TIMP-1 expression in human lymphoma cell lines and primary B-cell tumors with plasmacytic/plasmablastic phenotypes, including multiple myelomas, supports TIMP-1 as an important factor in the pathogenesis of plasmacytic/plasmablastic tumors.</found_in:geneRIF>
</rdf:Description>
<rdf:Description rdf:about="#association731">
<found_in:geneRIF>Intrinsic TIMP-1 expression in myeloid leukemia cells might impact upon survival or differentiation</found_in:geneRIF>
</rdf:Description>
<rdf:Description rdf:about="#association732">
<found_in:geneRIF>The expression of MMP-2, MMP-9, TIMP-1, and TIMP-2 was lower in the benign and low malignancy ovarian tumors compared with the malignant ones.</found_in:geneRIF>
</rdf:Description>
<rdf:Description rdf:about="#association733">
<found_in:geneRIF>This study found an up-regulation of TIMP-1, TIMP-2 and MMP-2 RNA in Duchenne Muscular Dystrophy muscle.</found_in:geneRIF>
</rdf:Description>
<rdf:Description rdf:about="#association734">
<found_in:geneRIF>in hepatocellular carcinoma cells, fibril- and fixed-collagen have opposite effects on MMP-1 production without affecting TIMP production</found_in:geneRIF>
</rdf:Description>
<rdf:Description rdf:about="#association735">
<found_in:geneRIF>matrix metallopeptidase 9/TIMP-1 system and beta-chemokines could cooperate in conditions of elevated oxidative stress, which ultimately predisposes hemodialysis patients to accelerated atherosclerosis</found_in:geneRIF>
</rdf:Description>
<rdf:Description rdf:about="#association736">
<found_in:geneRIF>a magnetic resonance imaging (MRI) measure of disease activity in multiple sclerosis patients during treatment with rIFNbeta-1a.</found_in:geneRIF>
</rdf:Description>
<rdf:Description rdf:about="#association737">
<found_in:geneRIF>Homozygous familial hypercholesterolemia patients exhibited significantly elevated level of active TIMP-1.</found_in:geneRIF>
</rdf:Description>
<rdf:Description rdf:about="#association738">
<found_in:geneRIF>Coordinated down-regulation of collagen &amp; TIMP-1 and up-regulation of MMP-1 occurs in fibroblasts exposed to proteasome inhibitors, indicating the proteasome's role in fibrosis and extracellular matrix remodeling.</found_in:geneRIF>
</rdf:Description>
<rdf:Description rdf:about="#association739">
<found_in:geneRIF>Data suggest that tissue expression of TIMP1 could be a useful marker to predict the progression and metastasis of hepatocellular carcinoma.</found_in:geneRIF>
</rdf:Description>
<rdf:Description rdf:about="#association740">
<found_in:geneRIF>Increase in serum levels eight days after IVIG treatment in neuromuscular disease.</found_in:geneRIF>
</rdf:Description>
<rdf:Description rdf:about="#association741">
<found_in:geneRIF>plasma levels and activities of MMP-2, MMP-9, and TIMP-1 are increased in hypertensive patients, which may reflect abnormal extracellular matrix metabolism</found_in:geneRIF>
</rdf:Description>
<rdf:Description rdf:about="#association742">
<found_in:geneRIF>These findings make plausible the involvement of MMP-9/TIMP-1 imbalance in the invasiveness of the endometrial tissue of patients with endometriosis and the ectopic development of the disease.</found_in:geneRIF>
</rdf:Description>
<rdf:Description rdf:about="#association743">
<found_in:geneRIF>These findings suggest that the +372T&gt;C polymorphism of the TIMP-1 gene is associated with Systemic sclerosis (SSc) in male individuals.</found_in:geneRIF>
</rdf:Description>
<rdf:Description rdf:about="#association744">
<found_in:geneRIF>TIMP-1 may serve as a useful laboratory marker to predict the clinical outcome of patients presenting with severe sepsis.</found_in:geneRIF>
</rdf:Description>
<rdf:Description rdf:about="#association745">
<found_in:geneRIF>Excessive expression of MMP-1 and TIMP-1 in the diseased colonic mucosa causes excessive hydrolysis of the extracellular matrix (ECM) and ulceration in ulcerative colitis (UC) patients.</found_in:geneRIF>
</rdf:Description>
<rdf:Description rdf:about="#association746">
<found_in:geneRIF>This study proposes a novel mechanism of TIMP-1 regulation, which ensures an increased supply of the inhibitor after brain injury, and limits extracellular matrix degradation.</found_in:geneRIF>
</rdf:Description>
<rdf:Description rdf:about="#association747">
<found_in:geneRIF>elevated TIMP-1 levels may reflect the degree of hepatic fibrosis and development of portal hypertension with biliary atresia; TIMP-1 may play a role in the pathophysiology of post-Kasai biliary atresia.</found_in:geneRIF>
</rdf:Description>
<rdf:Description rdf:about="#association748">
<found_in:geneRIF>elevated TIMP-1 levels may reflect the degree of hepatic fibrosis and development of portal hypertension with biliary atresia; TIMP-1 may play a role in the pathophysiology of post-Kasai biliary atresia.</found_in:geneRIF>
</rdf:Description>
<rdf:Description rdf:about="#association749">
<found_in:geneRIF>elevated TIMP-1 levels may reflect the degree of hepatic fibrosis and development of portal hypertension with biliary atresia; TIMP-1 may play a role in the pathophysiology of post-Kasai biliary atresia.</found_in:geneRIF>
</rdf:Description>
<rdf:Description rdf:about="#association750">
<found_in:geneRIF>elevated TIMP-1 levels may reflect the degree of hepatic fibrosis and development of portal hypertension with biliary atresia; TIMP-1 may play a role in the pathophysiology of post-Kasai biliary atresia.</found_in:geneRIF>
</rdf:Description>
<rdf:Description rdf:about="#association751">
<found_in:geneRIF>Overexpression of TIMP-1 in beta-cells enhances the replication of pancreatic islets beta-cells and counteracts type 1 diabetes, indicating that the TIMP-1 gene may be a potential target to prevent, or even reverse, type 1 diabetes.</found_in:geneRIF>
</rdf:Description>
<rdf:Description rdf:about="#association752">
<found_in:geneRIF>Overexpression of TIMP-1 in beta-cells enhances the replication of pancreatic islets beta-cells and counteracts type 1 diabetes, indicating that the TIMP-1 gene may be a potential target to prevent, or even reverse, type 1 diabetes.</found_in:geneRIF>
</rdf:Description>
<rdf:Description rdf:about="#association753">
<found_in:geneRIF>Plasma concentrations of MMP-2, MMP-9, TIMP-1, and TGF-beta1 significantly differed between the various histopathological types of primary glomerulonephritis.</found_in:geneRIF>
</rdf:Description>
<rdf:Description rdf:about="#association754">
<found_in:geneRIF>Expression of TIMP1 was evaluated in hepatocellular carcinoma and surrounding non-tumor tissue.</found_in:geneRIF>
</rdf:Description>

<!--  ************** END OF ENTREZ GENE: 7076**************  -->

<rdf:Description rdf:about="http://bio2rdf.org/geneid:7079">
<association:any_relation rdf:ID="association755" rdf:resource="http://bio2rdf.org/mesh:Breast Neoplasms"/>
<association:altered_expression rdf:ID="association756" rdf:resource="http://bio2rdf.org/mesh:Inflammation"/>
</rdf:Description>

<rdf:Description rdf:about="#association755">
<found_in:geneRIF>MMP-26 was colocalized with MMP-9, TIMP-2, and TIMP-4 in breast cancer cells.</found_in:geneRIF>
</rdf:Description>
<rdf:Description rdf:about="#association756">
<found_in:geneRIF>In conclusion, the data demonstrate upregulation of TIMP4 in human cardiovascular disorders exhibiting inflammation, suggesting its future use as a novel systemic marker for vascular inflammation.</found_in:geneRIF>
</rdf:Description>

<!--  ************** END OF ENTREZ GENE: 7079**************  -->

<rdf:Description rdf:about="http://bio2rdf.org/geneid:7078">
<association:negative_assoc rdf:ID="association757" rdf:resource="http://bio2rdf.org/mesh:Heart Failure, Congestive"/>
<association:altered_expression rdf:ID="association758" rdf:resource="http://bio2rdf.org/mesh:Lymphangioleiomyomatosis"/>
<association:altered_expression rdf:ID="association759" rdf:resource="http://bio2rdf.org/mesh:Melanoma"/>
<association:altered_expression rdf:ID="association760" rdf:resource="http://bio2rdf.org/mesh:Melanoma"/>
<association:altered_expression rdf:ID="association761" rdf:resource="http://bio2rdf.org/mesh:Choriocarcinoma"/>
<association:any_relation rdf:ID="association762" rdf:resource="http://bio2rdf.org/mesh:Neoplasms"/>
<association:altered_expression rdf:ID="association763" rdf:resource="http://bio2rdf.org/mesh:Glioma"/>
<association:altered_expression rdf:ID="association764" rdf:resource="http://bio2rdf.org/mesh:Adenocarcinoma"/>
<association:any_relation rdf:ID="association765" rdf:resource="http://bio2rdf.org/mesh:Arthritis, Rheumatoid"/>
<association:any_relation rdf:ID="association766" rdf:resource="http://bio2rdf.org/mesh:Myotonic Dystrophy"/>
<association:any_relation rdf:ID="association767" rdf:resource="http://bio2rdf.org/mesh:Breast Neoplasms"/>
<association:altered_expression rdf:ID="association768" rdf:resource="http://bio2rdf.org/mesh:Pulmonary Fibrosis"/>
<association:any_relation rdf:ID="association769" rdf:resource="http://bio2rdf.org/mesh:Medulloblastoma"/>
<association:regulatory_modification rdf:ID="association770" rdf:resource="http://bio2rdf.org/mesh:Ependymoma"/>
</rdf:Description>

<rdf:Description rdf:about="#association757">
<found_in:geneRIF>TIMP-3 may contribute to the regulation of myocardial remodeling and its reduction may promote a transition from compensated to end-stage congestive heart failure.</found_in:geneRIF>
</rdf:Description>
<rdf:Description rdf:about="#association758">
<found_in:geneRIF>This protein is downregulated in lymphangioleiomyomatosis as a consequence of abnormal serum response factor expression.</found_in:geneRIF>
</rdf:Description>
<rdf:Description rdf:about="#association759">
<found_in:geneRIF>TIMP-3 promotes apoptosis in melanoma cells through stabilization of three distinct death receptors and activation of their apoptotic signaling cascade through caspase-8.</found_in:geneRIF>
</rdf:Description>
<rdf:Description rdf:about="#association760">
<found_in:geneRIF>Down-regulation of TIMP3 expression by methylation is associated with uveal melanoma development</found_in:geneRIF>
</rdf:Description>
<rdf:Description rdf:about="#association761">
<found_in:geneRIF>Promoter methylation of the TIMP3 is involved in suppression of TIMP3 expression in choriocarcinoma.</found_in:geneRIF>
</rdf:Description>
<rdf:Description rdf:about="#association762">
<found_in:geneRIF>HBV affects the malignance of hepatocellular cancer by suppressing TIMP-3.</found_in:geneRIF>
</rdf:Description>
<rdf:Description rdf:about="#association763">
<found_in:geneRIF>TIMP3 inactivation occurs in the progression to secondary gliomas.</found_in:geneRIF>
</rdf:Description>
<rdf:Description rdf:about="#association764">
<found_in:geneRIF>Reduced expression of TIMP-3 protein in esophageal adenocarcinoma is associated with increased tumour invasiveness</found_in:geneRIF>
</rdf:Description>
<rdf:Description rdf:about="#association765">
<found_in:geneRIF>Intracellularly produced TIMP-3 not only induces apoptosis, but also modulates the apoptosis-inhibiting effects of TNF-alpha in human rheumatoid arthritis synovial fibroblast-like cells.</found_in:geneRIF>
</rdf:Description>
<rdf:Description rdf:about="#association766">
<found_in:geneRIF>Increased deposition of active TIMP-3, rather than dysregulation of metalloproteinase inhibition, is likely to be the primary, initiating event in Sorsby's fundus dystrophy.</found_in:geneRIF>
</rdf:Description>
<rdf:Description rdf:about="#association767">
<found_in:geneRIF>role in reduction of metastasis in breast cancer cell line</found_in:geneRIF>
</rdf:Description>
<rdf:Description rdf:about="#association768">
<found_in:geneRIF>In idiopathic pulmonary fibrosis tissues TIMP3 gene expression was increased and the protein was localized to fibroblastic foci and extracellular matrix.</found_in:geneRIF>
</rdf:Description>
<rdf:Description rdf:about="#association769">
<found_in:geneRIF>Only p16 (INK4A) and TIMP3 were methylated consistently in medulloblastomas (p16 (INK4A) 14%, TIMP3 11%) and p16 (INK4A) also in anaplastic ependymomas (1/4 tumors).</found_in:geneRIF>
</rdf:Description>
<rdf:Description rdf:about="#association770">
<found_in:geneRIF>Only p16 (INK4A) and TIMP3 were methylated consistently in medulloblastomas (p16 (INK4A) 14%, TIMP3 11%) and p16 (INK4A) also in anaplastic ependymomas (1/4 tumors).</found_in:geneRIF>
</rdf:Description>

<!--  ************** END OF ENTREZ GENE: 7078**************  -->

<rdf:Description rdf:about="http://bio2rdf.org/geneid:167838">
</rdf:Description>


<!--  ************** END OF ENTREZ GENE: 167838**************  -->

<rdf:Description rdf:about="http://bio2rdf.org/geneid:7042">
<association:any_relation rdf:ID="association771" rdf:resource="http://bio2rdf.org/mesh:Glioma"/>
<association:any_relation rdf:ID="association772" rdf:resource="http://bio2rdf.org/mesh:Chondrosarcoma"/>
<association:altered_expression rdf:ID="association773" rdf:resource="http://bio2rdf.org/mesh:Anoxia"/>
<association:altered_expression rdf:ID="association774" rdf:resource="http://bio2rdf.org/mesh:Adnexal Diseases"/>
<association:any_relation rdf:ID="association775" rdf:resource="http://bio2rdf.org/mesh:Fibrosis"/>
<association:any_relation rdf:ID="association776" rdf:resource="http://bio2rdf.org/mesh:Prostatic Neoplasms"/>
<association:any_relation rdf:ID="association777" rdf:resource="http://bio2rdf.org/mesh:Glioma"/>
</rdf:Description>

<rdf:Description rdf:about="#association771">
<found_in:geneRIF>It promotes invasion of cultured glioma cells in a dose-dependent way.</found_in:geneRIF>
</rdf:Description>
<rdf:Description rdf:about="#association772">
<found_in:geneRIF>TGF-beta1, TGF-beta2 and TGF-beta3 isoforms are produced by chondrosarcomas and could have a potential role as autocrine growth stimulators in these neoplasms</found_in:geneRIF>
</rdf:Description>
<rdf:Description rdf:about="#association773">
<found_in:geneRIF>TGF-beta2 expression in peritoneal fibroblasts was increased by hypoxia plus TGF-beta1, but decreased by TGF-beta1 alone.</found_in:geneRIF>
</rdf:Description>
<rdf:Description rdf:about="#association774">
<found_in:geneRIF>Data report the location and level of interleukin (IL)-8 and TGF-beta2 expression in the fimbrial compartment of fallopian tubes and IL-10 expression in the endometrium of women with pyoinflammatory adnexal diseases.</found_in:geneRIF>
</rdf:Description>
<rdf:Description rdf:about="#association775">
<found_in:geneRIF>Blockade of all isoforms together may yield best therapeutic effect in reducing renal fibrosis.</found_in:geneRIF>
</rdf:Description>
<rdf:Description rdf:about="#association776">
<found_in:geneRIF>PSA-mediated activation of latent TGFbeta2 may be an important mechanism for autocrine TGFbeta regulation in the prostate and may potentially contribute to the formation of osteoblastic lesions in bone metastatic prostate cancer.</found_in:geneRIF>
</rdf:Description>
<rdf:Description rdf:about="#association777">
<found_in:geneRIF>TGF-beta2 triggers the malignant phenotype of high-grade gliomas by induction of migration, and that this effect is, at least in part, mediated by versican V0/V1.</found_in:geneRIF>
</rdf:Description>

<!--  ************** END OF ENTREZ GENE: 7042**************  -->

<rdf:Description rdf:about="http://bio2rdf.org/geneid:7041">
</rdf:Description>


<!--  ************** END OF ENTREZ GENE: 7041**************  -->

<rdf:Description rdf:about="http://bio2rdf.org/geneid:7040">
<association:genetic_variation rdf:ID="association778" rdf:resource="http://bio2rdf.org/mesh:Liver Cirrhosis"/>
<association:altered_expression rdf:ID="association779" rdf:resource="http://bio2rdf.org/mesh:Colonic Neoplasms"/>
<association:any_relation rdf:ID="association780" rdf:resource="http://bio2rdf.org/mesh:Multiple Myeloma"/>
<association:any_relation rdf:ID="association781" rdf:resource="http://bio2rdf.org/mesh:Myasthenia Gravis, Autoimmune, Experimental"/>
<association:negative_assoc rdf:ID="association782" rdf:resource="http://bio2rdf.org/mesh:Disease"/>
<association:altered_expression rdf:ID="association783" rdf:resource="http://bio2rdf.org/mesh:Liver Diseases, Alcoholic"/>
<association:altered_expression rdf:ID="association784" rdf:resource="http://bio2rdf.org/mesh:Fibrosis"/>
<association:altered_expression rdf:ID="association785" rdf:resource="http://bio2rdf.org/mesh:Liver Diseases"/>
<association:any_relation rdf:ID="association786" rdf:resource="http://bio2rdf.org/mesh:Chondrosarcoma"/>
<association:genetic_variation rdf:ID="association787" rdf:resource="http://bio2rdf.org/mesh:Hypertension"/>
<association:any_relation rdf:ID="association788" rdf:resource="http://bio2rdf.org/mesh:Leukemia, Erythroblastic, Acute"/>
<association:altered_expression rdf:ID="association789" rdf:resource="http://bio2rdf.org/mesh:Colorectal Neoplasms"/>
<association:any_relation rdf:ID="association790" rdf:resource="http://bio2rdf.org/mesh:Pemphigoid, Benign Mucous Membrane"/>
<association:genetic_variation rdf:ID="association791" rdf:resource="http://bio2rdf.org/mesh:Tuberculosis"/>
<association:negative_assoc rdf:ID="association792" rdf:resource="http://bio2rdf.org/mesh:Alzheimer Disease"/>
<association:any_relation rdf:ID="association793" rdf:resource="http://bio2rdf.org/mesh:Hyperglycemia"/>
<association:altered_expression rdf:ID="association794" rdf:resource="http://bio2rdf.org/mesh:Balkan Nephropathy"/>
<association:any_relation rdf:ID="association795" rdf:resource="http://bio2rdf.org/mesh:Status Asthmaticus"/>
<association:any_relation rdf:ID="association796" rdf:resource="http://bio2rdf.org/mesh:Breast Neoplasms"/>
<association:any_relation rdf:ID="association797" rdf:resource="http://bio2rdf.org/mesh:Neoplasms"/>
<association:any_relation rdf:ID="association798" rdf:resource="http://bio2rdf.org/mesh:Pancreatic Neoplasms"/>
<association:altered_expression rdf:ID="association799" rdf:resource="http://bio2rdf.org/mesh:Celiac Disease"/>
<association:any_relation rdf:ID="association800" rdf:resource="http://bio2rdf.org/mesh:Disease"/>
<association:any_relation rdf:ID="association801" rdf:resource="http://bio2rdf.org/mesh:Thyroid Neoplasms"/>
<association:altered_expression rdf:ID="association802" rdf:resource="http://bio2rdf.org/mesh:Nephrotic Syndrome"/>
<association:altered_expression rdf:ID="association803" rdf:resource="http://bio2rdf.org/mesh:Stress"/>
<association:genetic_variation rdf:ID="association804" rdf:resource="http://bio2rdf.org/mesh:Diabetic Nephropathies"/>
<association:genetic_variation rdf:ID="association805" rdf:resource="http://bio2rdf.org/mesh:Diabetes Mellitus, Type 1"/>
<association:any_relation rdf:ID="association806" rdf:resource="http://bio2rdf.org/mesh:Uterine Cervical Neoplasms"/>
<association:any_relation rdf:ID="association807" rdf:resource="http://bio2rdf.org/mesh:Leiomyoma"/>
<association:genetic_variation rdf:ID="association808" rdf:resource="http://bio2rdf.org/mesh:Breast Neoplasms"/>
<association:any_relation rdf:ID="association809" rdf:resource="http://bio2rdf.org/mesh:Nasal Polyps"/>
<association:any_relation rdf:ID="association810" rdf:resource="http://bio2rdf.org/mesh:Marfan Syndrome"/>
<association:altered_expression rdf:ID="association811" rdf:resource="http://bio2rdf.org/mesh:Anoxia"/>
<association:any_relation rdf:ID="association812" rdf:resource="http://bio2rdf.org/mesh:Dermatitis, Atopic"/>
<association:any_relation rdf:ID="association813" rdf:resource="http://bio2rdf.org/mesh:Alzheimer Disease"/>
<association:genetic_variation rdf:ID="association814" rdf:resource="http://bio2rdf.org/mesh:Diabetes Mellitus, Type 2"/>
<association:any_relation rdf:ID="association815" rdf:resource="http://bio2rdf.org/mesh:Carcinoma, Hepatocellular"/>
<association:any_relation rdf:ID="association816" rdf:resource="http://bio2rdf.org/mesh:Carcinoma, Hepatocellular"/>
<association:genetic_variation rdf:ID="association817" rdf:resource="http://bio2rdf.org/mesh:Diabetic Nephropathies"/>
<association:any_relation rdf:ID="association818" rdf:resource="http://bio2rdf.org/mesh:Carcinoma, Hepatocellular"/>
<association:altered_expression rdf:ID="association819" rdf:resource="http://bio2rdf.org/mesh:Ovarian Neoplasms"/>
<association:negative_assoc rdf:ID="association820" rdf:resource="http://bio2rdf.org/mesh:Ventricular Dysfunction"/>
<association:altered_expression rdf:ID="association821" rdf:resource="http://bio2rdf.org/mesh:Epidermolysis Bullosa"/>
<association:altered_expression rdf:ID="association822" rdf:resource="http://bio2rdf.org/mesh:Leukemia, Lymphocytic, Chronic"/>
<association:negative_assoc rdf:ID="association823" rdf:resource="http://bio2rdf.org/mesh:Scleroderma, Systemic"/>
<association:genetic_variation rdf:ID="association824" rdf:resource="http://bio2rdf.org/mesh:Pulmonary Fibrosis"/>
<association:any_relation rdf:ID="association825" rdf:resource="http://bio2rdf.org/mesh:Ovarian Neoplasms"/>
<association:any_relation rdf:ID="association826" rdf:resource="http://bio2rdf.org/mesh:Fibrosis"/>
<association:genetic_variation rdf:ID="association827" rdf:resource="http://bio2rdf.org/mesh:Failure to Thrive"/>
<association:any_relation rdf:ID="association828" rdf:resource="http://bio2rdf.org/mesh:Hyperplasia"/>
<association:any_relation rdf:ID="association829" rdf:resource="http://bio2rdf.org/mesh:Constriction, Pathologic"/>
<association:any_relation rdf:ID="association830" rdf:resource="http://bio2rdf.org/mesh:Heart Block"/>
<association:altered_expression rdf:ID="association831" rdf:resource="http://bio2rdf.org/mesh:Thrombocytopenia"/>
<association:any_relation rdf:ID="association832" rdf:resource="http://bio2rdf.org/mesh:Neoplasms"/>
<association:altered_expression rdf:ID="association833" rdf:resource="http://bio2rdf.org/mesh:Adenocarcinoma"/>
<association:any_relation rdf:ID="association834" rdf:resource="http://bio2rdf.org/mesh:Carcinoma"/>
<association:genetic_variation rdf:ID="association835" rdf:resource="http://bio2rdf.org/mesh:Hydronephrosis"/>
<association:any_relation rdf:ID="association836" rdf:resource="http://bio2rdf.org/mesh:Syndrome"/>
<association:altered_expression rdf:ID="association837" rdf:resource="http://bio2rdf.org/mesh:Virus Diseases"/>
<association:genetic_variation rdf:ID="association838" rdf:resource="http://bio2rdf.org/mesh:Fibrosis"/>
<association:altered_expression rdf:ID="association839" rdf:resource="http://bio2rdf.org/mesh:Lymphoma, High-Grade"/>
<association:altered_expression rdf:ID="association840" rdf:resource="http://bio2rdf.org/mesh:Lymphoma, Mucosa-Associated Lymphoid Tissue"/>
<association:altered_expression rdf:ID="association841" rdf:resource="http://bio2rdf.org/mesh:Bronchitis"/>
<association:altered_expression rdf:ID="association842" rdf:resource="http://bio2rdf.org/mesh:Prostatic Diseases"/>
<association:any_relation rdf:ID="association843" rdf:resource="http://bio2rdf.org/mesh:Fibrosis"/>
<association:altered_expression rdf:ID="association844" rdf:resource="http://bio2rdf.org/mesh:Thyroid Nodule"/>
<association:any_relation rdf:ID="association845" rdf:resource="http://bio2rdf.org/mesh:Breast Neoplasms"/>
<association:altered_expression rdf:ID="association846" rdf:resource="http://bio2rdf.org/mesh:Fibrosis"/>
<association:any_relation rdf:ID="association847" rdf:resource="http://bio2rdf.org/mesh:HIV Infections"/>
<association:altered_expression rdf:ID="association848" rdf:resource="http://bio2rdf.org/mesh:Lung Neoplasms"/>
<association:any_relation rdf:ID="association849" rdf:resource="http://bio2rdf.org/mesh:Neoplasms"/>
<association:altered_expression rdf:ID="association850" rdf:resource="http://bio2rdf.org/mesh:Tuberculosis"/>
<association:genetic_variation rdf:ID="association851" rdf:resource="http://bio2rdf.org/mesh:Prostatic Neoplasms"/>
<association:altered_expression rdf:ID="association852" rdf:resource="http://bio2rdf.org/mesh:Pancreatic Neoplasms"/>
<association:altered_expression rdf:ID="association853" rdf:resource="http://bio2rdf.org/mesh:Adenocarcinoma"/>
<association:genetic_variation rdf:ID="association854" rdf:resource="http://bio2rdf.org/mesh:Glomerulonephritis, IGA"/>
<association:genetic_variation rdf:ID="association855" rdf:resource="http://bio2rdf.org/mesh:Vascular Diseases"/>
<association:genetic_variation rdf:ID="association856" rdf:resource="http://bio2rdf.org/mesh:Atherosclerosis"/>
<association:altered_expression rdf:ID="association857" rdf:resource="http://bio2rdf.org/mesh:Lupus Erythematosus, Systemic"/>
<association:any_relation rdf:ID="association858" rdf:resource="http://bio2rdf.org/mesh:Liver Neoplasms"/>
<association:genetic_variation rdf:ID="association859" rdf:resource="http://bio2rdf.org/mesh:Pancreatitis"/>
<association:altered_expression rdf:ID="association860" rdf:resource="http://bio2rdf.org/mesh:Nasal Polyps"/>
<association:altered_expression rdf:ID="association861" rdf:resource="http://bio2rdf.org/mesh:Carcinoma, Renal Cell"/>
<association:altered_expression rdf:ID="association862" rdf:resource="http://bio2rdf.org/mesh:RNA Virus Infections"/>
<association:any_relation rdf:ID="association863" rdf:resource="http://bio2rdf.org/mesh:Disease"/>
<association:genetic_variation rdf:ID="association864" rdf:resource="http://bio2rdf.org/mesh:Multiple Sclerosis"/>
<association:any_relation rdf:ID="association865" rdf:resource="http://bio2rdf.org/mesh:Anoxia"/>
<association:any_relation rdf:ID="association866" rdf:resource="http://bio2rdf.org/mesh:Diabetic Nephropathies"/>
<association:genetic_variation rdf:ID="association867" rdf:resource="http://bio2rdf.org/mesh:Kidney Failure, Chronic"/>
<association:genetic_variation rdf:ID="association868" rdf:resource="http://bio2rdf.org/mesh:Cardiovascular Diseases"/>
<association:genetic_variation rdf:ID="association869" rdf:resource="http://bio2rdf.org/mesh:Kidney Failure, Chronic"/>
<association:altered_expression rdf:ID="association870" rdf:resource="http://bio2rdf.org/mesh:Infection"/>
<association:altered_expression rdf:ID="association871" rdf:resource="http://bio2rdf.org/mesh:Breast Neoplasms"/>
<association:any_relation rdf:ID="association872" rdf:resource="http://bio2rdf.org/mesh:Leiomyoma"/>
<association:altered_expression rdf:ID="association873" rdf:resource="http://bio2rdf.org/mesh:Stomach Neoplasms"/>
<association:genetic_variation rdf:ID="association874" rdf:resource="http://bio2rdf.org/mesh:Carcinoma, Hepatocellular"/>
<association:genetic_variation rdf:ID="association875" rdf:resource="http://bio2rdf.org/mesh:Infection"/>
<association:any_relation rdf:ID="association876" rdf:resource="http://bio2rdf.org/mesh:Fibrosis"/>
<association:any_relation rdf:ID="association877" rdf:resource="http://bio2rdf.org/mesh:Inflammation"/>
<association:genetic_variation rdf:ID="association878" rdf:resource="http://bio2rdf.org/mesh:Arthritis, Rheumatoid"/>
<association:genetic_variation rdf:ID="association879" rdf:resource="http://bio2rdf.org/mesh:Hepatitis C"/>
<association:negative_assoc rdf:ID="association880" rdf:resource="http://bio2rdf.org/mesh:Pancreatitis, Chronic"/>
<association:genetic_variation rdf:ID="association881" rdf:resource="http://bio2rdf.org/mesh:Breast Neoplasms"/>
<association:altered_expression rdf:ID="association882" rdf:resource="http://bio2rdf.org/mesh:Melanoma"/>
<association:any_relation rdf:ID="association883" rdf:resource="http://bio2rdf.org/mesh:Fibrosis"/>
<association:negative_assoc rdf:ID="association884" rdf:resource="http://bio2rdf.org/mesh:Anemia, Refractory"/>
<association:any_relation rdf:ID="association885" rdf:resource="http://bio2rdf.org/mesh:Glaucoma"/>
<association:regulatory_modification rdf:ID="association886" rdf:resource="http://bio2rdf.org/mesh:Prostatic Neoplasms"/>
<association:altered_expression rdf:ID="association887" rdf:resource="http://bio2rdf.org/mesh:Cholesteatoma"/>
<association:any_relation rdf:ID="association888" rdf:resource="http://bio2rdf.org/mesh:Breast Neoplasms"/>
<association:altered_expression rdf:ID="association889" rdf:resource="http://bio2rdf.org/mesh:Lymphoma, B-Cell"/>
<association:any_relation rdf:ID="association890" rdf:resource="http://bio2rdf.org/mesh:Diabetes Mellitus, Type 2"/>
<association:genetic_variation rdf:ID="association891" rdf:resource="http://bio2rdf.org/mesh:Kidney Failure, Chronic"/>
<association:altered_expression rdf:ID="association892" rdf:resource="http://bio2rdf.org/mesh:Diabetic Nephropathies"/>
<association:any_relation rdf:ID="association893" rdf:resource="http://bio2rdf.org/mesh:Neoplasms"/>
<association:any_relation rdf:ID="association894" rdf:resource="http://bio2rdf.org/mesh:Carcinoma"/>
<association:any_relation rdf:ID="association895" rdf:resource="http://bio2rdf.org/mesh:Fibrosis"/>
<association:genetic_variation rdf:ID="association896" rdf:resource="http://bio2rdf.org/mesh:Carcinoma"/>
<association:any_relation rdf:ID="association897" rdf:resource="http://bio2rdf.org/mesh:Alzheimer Disease"/>
<association:altered_expression rdf:ID="association898" rdf:resource="http://bio2rdf.org/mesh:Pancreatic Cyst"/>
<association:any_relation rdf:ID="association899" rdf:resource="http://bio2rdf.org/mesh:Fibrosis"/>
<association:any_relation rdf:ID="association900" rdf:resource="http://bio2rdf.org/mesh:Heart Failure, Congestive"/>
<association:altered_expression rdf:ID="association901" rdf:resource="http://bio2rdf.org/mesh:Folic Acid Deficiency"/>
<association:altered_expression rdf:ID="association902" rdf:resource="http://bio2rdf.org/mesh:Scoliosis"/>
<association:genetic_variation rdf:ID="association903" rdf:resource="http://bio2rdf.org/mesh:Endometriosis"/>
<association:genetic_variation rdf:ID="association904" rdf:resource="http://bio2rdf.org/mesh:Endometriosis"/>
<association:genetic_variation rdf:ID="association905" rdf:resource="http://bio2rdf.org/mesh:Cystic Fibrosis"/>
<association:any_relation rdf:ID="association906" rdf:resource="http://bio2rdf.org/mesh:Obesity, Morbid"/>
<association:altered_expression rdf:ID="association907" rdf:resource="http://bio2rdf.org/mesh:Diabetic Nephropathies"/>
<association:any_relation rdf:ID="association908" rdf:resource="http://bio2rdf.org/mesh:Blister"/>
<association:altered_expression rdf:ID="association909" rdf:resource="http://bio2rdf.org/mesh:Glioma"/>
<association:any_relation rdf:ID="association910" rdf:resource="http://bio2rdf.org/mesh:Glioma"/>
<association:altered_expression rdf:ID="association911" rdf:resource="http://bio2rdf.org/mesh:Bladder Neoplasms"/>
<association:altered_expression rdf:ID="association912" rdf:resource="http://bio2rdf.org/mesh:Carcinoma, Transitional Cell"/>
<association:altered_expression rdf:ID="association913" rdf:resource="http://bio2rdf.org/mesh:Syndrome"/>
<association:altered_expression rdf:ID="association914" rdf:resource="http://bio2rdf.org/mesh:Fibrosis"/>
<association:altered_expression rdf:ID="association915" rdf:resource="http://bio2rdf.org/mesh:Balkan Nephropathy"/>
<association:altered_expression rdf:ID="association916" rdf:resource="http://bio2rdf.org/mesh:Balkan Nephropathy"/>
<association:altered_expression rdf:ID="association917" rdf:resource="http://bio2rdf.org/mesh:Schistosomiasis mansoni"/>
<association:negative_assoc rdf:ID="association918" rdf:resource="http://bio2rdf.org/mesh:Hypertensive Encephalopathy"/>
<association:genetic_variation rdf:ID="association919" rdf:resource="http://bio2rdf.org/mesh:Adenocarcinoma"/>
<association:altered_expression rdf:ID="association920" rdf:resource="http://bio2rdf.org/mesh:Hepatitis C, Chronic"/>
<association:altered_expression rdf:ID="association921" rdf:resource="http://bio2rdf.org/mesh:Prostatic Neoplasms"/>
<association:any_relation rdf:ID="association922" rdf:resource="http://bio2rdf.org/mesh:Pancreatitis"/>
<association:altered_expression rdf:ID="association923" rdf:resource="http://bio2rdf.org/mesh:Disease"/>
<association:altered_expression rdf:ID="association924" rdf:resource="http://bio2rdf.org/mesh:Disease"/>
<association:altered_expression rdf:ID="association925" rdf:resource="http://bio2rdf.org/mesh:Cognition Disorders"/>
<association:any_relation rdf:ID="association926" rdf:resource="http://bio2rdf.org/mesh:Leiomyoma"/>
<association:altered_expression rdf:ID="association927" rdf:resource="http://bio2rdf.org/mesh:Leiomyoma"/>
<association:any_relation rdf:ID="association928" rdf:resource="http://bio2rdf.org/mesh:Death"/>
<association:any_relation rdf:ID="association929" rdf:resource="http://bio2rdf.org/mesh:Carcinoma"/>
<association:any_relation rdf:ID="association930" rdf:resource="http://bio2rdf.org/mesh:Lupus Erythematosus, Systemic"/>
<association:altered_expression rdf:ID="association931" rdf:resource="http://bio2rdf.org/mesh:Scleroderma, Localized"/>
<association:altered_expression rdf:ID="association932" rdf:resource="http://bio2rdf.org/mesh:Constriction, Pathologic"/>
<association:altered_expression rdf:ID="association933" rdf:resource="http://bio2rdf.org/mesh:Tracheal Stenosis"/>
<association:altered_expression rdf:ID="association934" rdf:resource="http://bio2rdf.org/mesh:Asthma"/>
<association:any_relation rdf:ID="association935" rdf:resource="http://bio2rdf.org/mesh:Neoplasms"/>
<association:any_relation rdf:ID="association936" rdf:resource="http://bio2rdf.org/mesh:Vitreoretinopathy, Proliferative"/>
<association:altered_expression rdf:ID="association937" rdf:resource="http://bio2rdf.org/mesh:Necrosis"/>
<association:any_relation rdf:ID="association938" rdf:resource="http://bio2rdf.org/mesh:Glomerulonephritis, IGA"/>
<association:any_relation rdf:ID="association939" rdf:resource="http://bio2rdf.org/mesh:Prostatic Neoplasms"/>
<association:genetic_variation rdf:ID="association940" rdf:resource="http://bio2rdf.org/mesh:Periodontitis"/>
<association:altered_expression rdf:ID="association941" rdf:resource="http://bio2rdf.org/mesh:Ovarian Neoplasms"/>
<association:any_relation rdf:ID="association942" rdf:resource="http://bio2rdf.org/mesh:Aneurysm, Infected"/>
<association:altered_expression rdf:ID="association943" rdf:resource="http://bio2rdf.org/mesh:Adenocarcinoma"/>
<association:altered_expression rdf:ID="association944" rdf:resource="http://bio2rdf.org/mesh:Pancreatic Neoplasms"/>
<association:any_relation rdf:ID="association945" rdf:resource="http://bio2rdf.org/mesh:Carcinoma, Renal Cell"/>
<association:genetic_variation rdf:ID="association946" rdf:resource="http://bio2rdf.org/mesh:Duodenal Ulcer"/>
<association:any_relation rdf:ID="association947" rdf:resource="http://bio2rdf.org/mesh:Balkan Nephropathy"/>
<association:altered_expression rdf:ID="association948" rdf:resource="http://bio2rdf.org/mesh:Neoplasms"/>
<association:genetic_variation rdf:ID="association949" rdf:resource="http://bio2rdf.org/mesh:Cerebrovascular Accident"/>
<association:genetic_variation rdf:ID="association950" rdf:resource="http://bio2rdf.org/mesh:Dementia, Vascular"/>
<association:any_relation rdf:ID="association951" rdf:resource="http://bio2rdf.org/mesh:Cystic Fibrosis"/>
<association:negative_assoc rdf:ID="association952" rdf:resource="http://bio2rdf.org/mesh:Syndrome"/>
<association:altered_expression rdf:ID="association953" rdf:resource="http://bio2rdf.org/mesh:Infection"/>
<association:genetic_variation rdf:ID="association954" rdf:resource="http://bio2rdf.org/mesh:Stomach Neoplasms"/>
<association:genetic_variation rdf:ID="association955" rdf:resource="http://bio2rdf.org/mesh:Kidney Failure"/>
<association:any_relation rdf:ID="association956" rdf:resource="http://bio2rdf.org/mesh:Glomerulonephritis"/>
<association:genetic_variation rdf:ID="association957" rdf:resource="http://bio2rdf.org/mesh:Periodontitis"/>
<association:any_relation rdf:ID="association958" rdf:resource="http://bio2rdf.org/mesh:Carcinoma, Squamous Cell"/>
<association:genetic_variation rdf:ID="association959" rdf:resource="http://bio2rdf.org/mesh:Colorectal Neoplasms"/>
<association:any_relation rdf:ID="association960" rdf:resource="http://bio2rdf.org/mesh:Amyloidosis"/>
<association:genetic_variation rdf:ID="association961" rdf:resource="http://bio2rdf.org/mesh:Diabetic Nephropathies"/>
<association:altered_expression rdf:ID="association962" rdf:resource="http://bio2rdf.org/mesh:Uterine Cervical Neoplasms"/>
<association:negative_assoc rdf:ID="association963" rdf:resource="http://bio2rdf.org/mesh:Crohn Disease"/>
<association:altered_expression rdf:ID="association964" rdf:resource="http://bio2rdf.org/mesh:Osteoporosis"/>
<association:altered_expression rdf:ID="association965" rdf:resource="http://bio2rdf.org/mesh:Stress"/>
<association:any_relation rdf:ID="association966" rdf:resource="http://bio2rdf.org/mesh:Fibrosis"/>
<association:negative_assoc rdf:ID="association967" rdf:resource="http://bio2rdf.org/mesh:Colitis, Ulcerative"/>
<association:any_relation rdf:ID="association968" rdf:resource="http://bio2rdf.org/mesh:Asthma"/>
<association:genetic_variation rdf:ID="association969" rdf:resource="http://bio2rdf.org/mesh:Disease"/>
<association:any_relation rdf:ID="association970" rdf:resource="http://bio2rdf.org/mesh:Hepatitis C"/>
<association:altered_expression rdf:ID="association971" rdf:resource="http://bio2rdf.org/mesh:Colitis, Ulcerative"/>
<association:any_relation rdf:ID="association972" rdf:resource="http://bio2rdf.org/mesh:Carcinoma, Lewis Lung"/>
<association:altered_expression rdf:ID="association973" rdf:resource="http://bio2rdf.org/mesh:Lymphoma, Mucosa-Associated Lymphoid Tissue"/>
<association:altered_expression rdf:ID="association974" rdf:resource="http://bio2rdf.org/mesh:Intestinal Polyposis"/>
<association:altered_expression rdf:ID="association975" rdf:resource="http://bio2rdf.org/mesh:Carcinoma"/>
</rdf:Description>

<rdf:Description rdf:about="#association778">
<found_in:geneRIF>Association of polymorphisms of the transforming growth factor-beta1 gene with the rate of progression of HCV-induced liver fibrosis.</found_in:geneRIF>
</rdf:Description>
<rdf:Description rdf:about="#association779">
<found_in:geneRIF>Ectopic expression of eIF-4E in human colon cancer cells promotes the stimulation of adhesion molecules by transforming growth factorbeta</found_in:geneRIF>
</rdf:Description>
<rdf:Description rdf:about="#association780">
<found_in:geneRIF>The induction of apoptosis by a combined 1,25 (OH) 2D3 analog, EB1089 and TGF-beta1 in NCI-H929 multiple myeloma cells.</found_in:geneRIF>
</rdf:Description>
<rdf:Description rdf:about="#association781">
<found_in:geneRIF>Dendritic cells exposed in vitro to TGF-beta1 ameliorate experimental autoimmune myasthenia gravis.TGF-beta1 promotes dendritic cell differentiation and maturation.</found_in:geneRIF>
</rdf:Description>
<rdf:Description rdf:about="#association782">
<found_in:geneRIF>common TGF-beta1 polymorphisms are not associated with a risk of developing Dupuytren's disease.</found_in:geneRIF>
</rdf:Description>
<rdf:Description rdf:about="#association783">
<found_in:geneRIF>TGF-beta 1 expression level can be a risk factor for alcoholic liver disease and might be related to the inflammatory activity and fibrosis of the liver in patients.</found_in:geneRIF>
</rdf:Description>
<rdf:Description rdf:about="#association784">
<found_in:geneRIF>TGF-beta (1) expression was significantly correlated with both hepatic fibrosis and the percentage of portal tracts showing histological abnormalities associated with cystic fibrosis liver disease.</found_in:geneRIF>
</rdf:Description>
<rdf:Description rdf:about="#association785">
<found_in:geneRIF>TGF-beta (1) expression was significantly correlated with both hepatic fibrosis and the percentage of portal tracts showing histological abnormalities associated with cystic fibrosis liver disease.</found_in:geneRIF>
</rdf:Description>
<rdf:Description rdf:about="#association786">
<found_in:geneRIF>TGF-beta1, TGF-beta2 and TGF-beta3 isoforms are produced by chondrosarcomas and could have a potential role as autocrine growth stimulators in these neoplasms</found_in:geneRIF>
</rdf:Description>
<rdf:Description rdf:about="#association787">
<found_in:geneRIF>results suggest that the TGF-beta1 gene at chromosome 19q13.1 may be a candidate susceptibility locus for hypertension in Japanese women</found_in:geneRIF>
</rdf:Description>
<rdf:Description rdf:about="#association788">
<found_in:geneRIF>Signaling transduction induced by PF4 in erythroleukemia cells was compared with that induced by TGFB1, which is also a potent inhibitor of HEL growth.</found_in:geneRIF>
</rdf:Description>
<rdf:Description rdf:about="#association789">
<found_in:geneRIF>TGF beta1 expression and angiogenesis in colorectal cancer tissue.</found_in:geneRIF>
</rdf:Description>
<rdf:Description rdf:about="#association790">
<found_in:geneRIF>induced in cicatricial pemphigoid: possible role (s) in dermal fibrosis</found_in:geneRIF>
</rdf:Description>
<rdf:Description rdf:about="#association791">
<found_in:geneRIF>TGF-beta polymorphisms do not have a strong influence on disease onset or clinical progression in sarcoidosis and tuberculosis, although this polymorphism might have an effect on the immune response in a tuberculosis host</found_in:geneRIF>
</rdf:Description>
<rdf:Description rdf:about="#association792">
<found_in:geneRIF>No significant variations in the distribution of the genotypes and haplotypes were observed between Alzheimer patients and controls.</found_in:geneRIF>
</rdf:Description>
<rdf:Description rdf:about="#association793">
<found_in:geneRIF>Angiotensin II induces its promoter activation; has a similarity to hyperglycemia.</found_in:geneRIF>
</rdf:Description>
<rdf:Description rdf:about="#association794">
<found_in:geneRIF>relationship to intragraft messenger RNA expression of angiotensinogen and to chronic allograft nephropathy in kidney transplant patients</found_in:geneRIF>
</rdf:Description>
<rdf:Description rdf:about="#association795">
<found_in:geneRIF>TGF-beta 1 in combination with IL-13 increases production of eotaxin-1 in airway fibroblasts from asthmatic and normal subjects.</found_in:geneRIF>
</rdf:Description>
<rdf:Description rdf:about="#association796">
<found_in:geneRIF>A role for TGF-beta in estrogen and retinoid mediated regulation of the nuclear receptor coactivator AIB1 in MCF-7 breast cancer cells.</found_in:geneRIF>
</rdf:Description>
<rdf:Description rdf:about="#association797">
<found_in:geneRIF>induces TGFBI in pancratic cancer cell lines and in pancreatic cancer cells in vivo</found_in:geneRIF>
</rdf:Description>
<rdf:Description rdf:about="#association798">
<found_in:geneRIF>induces TGFBI in pancratic cancer cell lines and in pancreatic cancer cells in vivo</found_in:geneRIF>
</rdf:Description>
<rdf:Description rdf:about="#association799">
<found_in:geneRIF>children with active celiac disease have an altered expression of TGF-beta1 and TGF-beta3 in the small intestine</found_in:geneRIF>
</rdf:Description>
<rdf:Description rdf:about="#association800">
<found_in:geneRIF>TGF-beta (1) might regulate the TARC-related inflammatory processes, which may be important for understanding the pathogenesis of allergic diseases.</found_in:geneRIF>
</rdf:Description>
<rdf:Description rdf:about="#association801">
<found_in:geneRIF>The role of TGF-beta1 and -beta3 in generating a high TIFP was investigated in xenografted experimental anaplastic thyroid carcinoma (ATC) derived from the human ATC cell line</found_in:geneRIF>
</rdf:Description>
<rdf:Description rdf:about="#association802">
<found_in:geneRIF>Localization of TGF-beta (1) mRNA and protein within tubular epithelial cells, with its increased urinary excretion in nephrotic syndrome, suggest the activation of these cells by filtered protein towards increased TGF-beta (1) production.</found_in:geneRIF>
</rdf:Description>
<rdf:Description rdf:about="#association803">
<found_in:geneRIF>cigarette smoke-induced oxidative stress and TGF-beta (1) modulate expression of the cell cycle inhibitor p21 (waf1/cip1)</found_in:geneRIF>
</rdf:Description>
<rdf:Description rdf:about="#association804">
<found_in:geneRIF>Genetic variation at the TGF-beta 1 locus is unlikely to confer significant susceptibility to advanced diabetic nephropathy in patients with type 1 diabetes mellitus.</found_in:geneRIF>
</rdf:Description>
<rdf:Description rdf:about="#association805">
<found_in:geneRIF>Genetic variation at the TGF-beta 1 locus is unlikely to confer significant susceptibility to advanced diabetic nephropathy in patients with type 1 diabetes mellitus.</found_in:geneRIF>
</rdf:Description>
<rdf:Description rdf:about="#association806">
<found_in:geneRIF>results indicate that cervical cancer cells affect the amount and the composition of the intratumoral stroma and the tumor infiltrate by the production and secretion of transforming growth factor-beta (1)</found_in:geneRIF>
</rdf:Description>
<rdf:Description rdf:about="#association807">
<found_in:geneRIF>transforming growth factor-beta1 was produced in follicular and luteal phases and stimulated cell proliferation mainly in leiomyoma cells</found_in:geneRIF>
</rdf:Description>
<rdf:Description rdf:about="#association808">
<found_in:geneRIF>Association of transforming growth factor beta-1 single nucleotide polymorphisms with radiation-induced damage to normal tissues in breast cancer patients.</found_in:geneRIF>
</rdf:Description>
<rdf:Description rdf:about="#association809">
<found_in:geneRIF>TGF-beta1 may contribute to eosinophil and mast cell migrations into nasal polyp tissue.</found_in:geneRIF>
</rdf:Description>
<rdf:Description rdf:about="#association810">
<found_in:geneRIF>Dysregulation of TGF-beta activation contributes to pathogenesis in Marfan syndrome.</found_in:geneRIF>
</rdf:Description>
<rdf:Description rdf:about="#association811">
<found_in:geneRIF>TGF-beta1 expression in peritoneal fibroblasts was increased by hypoxia and/or TGF-beta1 stimulation, favoring adhesion development.</found_in:geneRIF>
</rdf:Description>
<rdf:Description rdf:about="#association812">
<found_in:geneRIF>Modulation of TGF-beta/Smad signaling pathway may be beneficial for treatment of atopic dermatitis.</found_in:geneRIF>
</rdf:Description>
<rdf:Description rdf:about="#association813">
<found_in:geneRIF>TGF-beta1 potentiates Abeta production in astrocytes and may enhance the formation of plaques burden in the brain of Alzheimer's disease patients</found_in:geneRIF>
</rdf:Description>
<rdf:Description rdf:about="#association814">
<found_in:geneRIF>Pro10 allele in the TGF-beta (1) gene pathway might contribute to prevalent diseases such as obesity and type 2 diabetes mellitus.</found_in:geneRIF>
</rdf:Description>
<rdf:Description rdf:about="#association815">
<found_in:geneRIF>G2 arrest induced by TGF beta1 in the Rb-negative hepatoma cell line and compared with G1 arrest in the Rb-positive hepatoma cell line</found_in:geneRIF>
</rdf:Description>
<rdf:Description rdf:about="#association816">
<found_in:geneRIF>G2 arrest induced by TGF beta1 in the Rb-negative hepatoma cell line and compared with G1 arrest in the Rb-positive hepatoma cell line</found_in:geneRIF>
</rdf:Description>
<rdf:Description rdf:about="#association817">
<found_in:geneRIF>Our results suggest that TGF-beta T869C (Leu 10Pro) gene polymorphism is associated with diabetic nephropathy in Chinese.</found_in:geneRIF>
</rdf:Description>
<rdf:Description rdf:about="#association818">
<found_in:geneRIF>Distortion of autocrine transforming growth factor beta signal accelerates malignant potential by enhancing cell growth as well as PAI-1 and VEGF production in human hepatocellular carcinoma cells.</found_in:geneRIF>
</rdf:Description>
<rdf:Description rdf:about="#association819">
<found_in:geneRIF>Transforming growth factor-beta1 produced by ovarian cancer cell line HRA stimulates attachment and invasion through an up-regulation of plasminogen activator inhibitor type-1 in human peritoneal mesothelial cells.</found_in:geneRIF>
</rdf:Description>
<rdf:Description rdf:about="#association820">
<found_in:geneRIF>Certain specific cytokine genotypes for TGF-beta1, IL-10, and TNF-alpha are not associated with chronic allograft dysfunction.</found_in:geneRIF>
</rdf:Description>
<rdf:Description rdf:about="#association821">
<found_in:geneRIF>gene expression profiling in epidermolysis bullosa acquisita</found_in:geneRIF>
</rdf:Description>
<rdf:Description rdf:about="#association822">
<found_in:geneRIF>Serum levels of both bFGF and TGF-beta1 were found to be significantly higher in chronic lymphocytic leukemia.</found_in:geneRIF>
</rdf:Description>
<rdf:Description rdf:about="#association823">
<found_in:geneRIF>TGFbeta1 polymorphisms do not play a role in the pathogenesis of systemic sclerosis, but they may be a risk factor for genetic susceptibility to pulmonary fibrosis.</found_in:geneRIF>
</rdf:Description>
<rdf:Description rdf:about="#association824">
<found_in:geneRIF>TGFbeta1 polymorphisms do not play a role in the pathogenesis of systemic sclerosis, but they may be a risk factor for genetic susceptibility to pulmonary fibrosis.</found_in:geneRIF>
</rdf:Description>
<rdf:Description rdf:about="#association825">
<found_in:geneRIF>the antiproliferative effect of TGFbeta is decreased by epidermal growth factor in primary human ovarian cancer cells</found_in:geneRIF>
</rdf:Description>
<rdf:Description rdf:about="#association826">
<found_in:geneRIF>Blockade of all isoforms together may yield best therapeutic effect in reducing renal fibrosis.</found_in:geneRIF>
</rdf:Description>
<rdf:Description rdf:about="#association827">
<found_in:geneRIF>Polymorphisms in TGF-beta1 influence risk for hemodialysis access failure.</found_in:geneRIF>
</rdf:Description>
<rdf:Description rdf:about="#association828">
<found_in:geneRIF>By inducing synthesis of extracellular matrix proteins, overproduction of TGF-beta1 may accelerate intimal hyperplasia, resulting in fistula stenosis and subsequent access failure.</found_in:geneRIF>
</rdf:Description>
<rdf:Description rdf:about="#association829">
<found_in:geneRIF>By inducing synthesis of extracellular matrix proteins, overproduction of TGF-beta1 may accelerate intimal hyperplasia, resulting in fistula stenosis and subsequent access failure.</found_in:geneRIF>
</rdf:Description>
<rdf:Description rdf:about="#association830">
<found_in:geneRIF>Genetic and immunohistochemical studies convincingly suggest a link between TGF-beta 1 and the pathogenesis of autoimmune-associated congenital heart block.</found_in:geneRIF>
</rdf:Description>
<rdf:Description rdf:about="#association831">
<found_in:geneRIF>Plasma TGF-beta1 levels of thrombocytopenic neonates were significantly lower than those of healthy nonthrombocytopenic neonates but did not differ significantly from nonthrombocytopenic neonates with similar perinatal risk factors for thrombocytopenia.</found_in:geneRIF>
</rdf:Description>
<rdf:Description rdf:about="#association832">
<found_in:geneRIF>effect of restoring the growth-inhibitory autocrine circuit in epithelial cancer cells that have retained sensitivity to growth inhibition by TGF-beta1 but which produce and secrete insufficient amounts of endogenous peptide</found_in:geneRIF>
</rdf:Description>
<rdf:Description rdf:about="#association833">
<found_in:geneRIF>findings suggest that the coexpression of c-erbB-2 oncogene protein, epidermal growth factor receptor, and TGF-beta1 in pancreatic ductal adenocarcinoma is related to the histopathological grades and clinical stages of tumors</found_in:geneRIF>
</rdf:Description>
<rdf:Description rdf:about="#association834">
<found_in:geneRIF>TGF-beta acts as an endogenous, radiation-inducible radioresistance factor in esophageal carcinoma cells</found_in:geneRIF>
</rdf:Description>
<rdf:Description rdf:about="#association835">
<found_in:geneRIF>Alteration of TGF-beta 1 expression may be involved in the pathogenesis of congenital hydronephrosis.</found_in:geneRIF>
</rdf:Description>
<rdf:Description rdf:about="#association836">
<found_in:geneRIF>transforming growth factor-beta regulates the Kindler syndrome protein</found_in:geneRIF>
</rdf:Description>
<rdf:Description rdf:about="#association837">
<found_in:geneRIF>transcription upregulated directly by Hepatitis C virus core protein in parenchymal cells and suggests a new paradigm for exacerbation of liver fibrosis by HCV infection</found_in:geneRIF>
</rdf:Description>
<rdf:Description rdf:about="#association838">
<found_in:geneRIF>The combination of high AT and TGF-beta1 producing polymorphisms is associated with advanced hepatic fibrosis in obese patients with non-alcoholic fatty liver disease</found_in:geneRIF>
</rdf:Description>
<rdf:Description rdf:about="#association839">
<found_in:geneRIF>expression values for TGF 1 and its receptors I, II, and III were twice as high in the group of patients with a diagnosis of high-grade lymphomas as in the group of patients diagnosed with low-grade lymphomas</found_in:geneRIF>
</rdf:Description>
<rdf:Description rdf:about="#association840">
<found_in:geneRIF>TGF-beta (1) expression in bronchial mucosa may play a role in bronchial subepithelial fibrosis in eosinophilic bronchitis (EB) patients.</found_in:geneRIF>
</rdf:Description>
<rdf:Description rdf:about="#association841">
<found_in:geneRIF>TGF-beta (1) expression in bronchial mucosa may play a role in bronchial subepithelial fibrosis in eosinophilic bronchitis (EB) patients.</found_in:geneRIF>
</rdf:Description>
<rdf:Description rdf:about="#association842">
<found_in:geneRIF>We demonstrated that TGFbeta1 repressed FGF10 promoter activity in primary prostatic tissue, via a region of the promoter containing an Sp1 binding site.</found_in:geneRIF>
</rdf:Description>
<rdf:Description rdf:about="#association843">
<found_in:geneRIF>TGF-beta has a role in radiation-induced fibrosis and is inhibited by halofuginone</found_in:geneRIF>
</rdf:Description>
<rdf:Description rdf:about="#association844">
<found_in:geneRIF>examination of inactivation in thyroid nodules by gene expression analysis</found_in:geneRIF>
</rdf:Description>
<rdf:Description rdf:about="#association845">
<found_in:geneRIF>inhibitory signals induced by IL-3 on breast cancer blood vessel assembly were abrogated by the addition of the neutralizing TGF beta antibody</found_in:geneRIF>
</rdf:Description>
<rdf:Description rdf:about="#association846">
<found_in:geneRIF>TGF-beta1 is highly expressed in hairy cells and is directly involved in the pathogenesis of bone marrow reticulin fibrosis in hairy cell leukemia</found_in:geneRIF>
</rdf:Description>
<rdf:Description rdf:about="#association847">
<found_in:geneRIF>HIV infection resulted in a significant increase of plasma TGF-beta (1) concentration compared to healthy individuals (11.4 +/- 6.8 vs.6.1 +/- 1.5 ng/mL, p&lt;0.01), suggestive of an immunosuppressive role in HIV pathogenesis.</found_in:geneRIF>
</rdf:Description>
<rdf:Description rdf:about="#association848">
<found_in:geneRIF>High expression of TGF-beta1 may be involved in the incidence of lung cancer.</found_in:geneRIF>
</rdf:Description>
<rdf:Description rdf:about="#association849">
<found_in:geneRIF>Many cancer cell lines were insensitive to this effect.</found_in:geneRIF>
</rdf:Description>
<rdf:Description rdf:about="#association850">
<found_in:geneRIF>combined production of the immunosuppressants IL-10 and TGF-beta, as well as coexpression of TGF-beta RI and RII (required for cellular response to TGF-beta), may act to down-modulate host anti-Mycobacterium tuberculosis immunity</found_in:geneRIF>
</rdf:Description>
<rdf:Description rdf:about="#association851">
<found_in:geneRIF>TGFB1 polymorphism may play a role in advanced stage prostate cancer.</found_in:geneRIF>
</rdf:Description>
<rdf:Description rdf:about="#association852">
<found_in:geneRIF>upregulation of MUC4 by TGF-beta is restricted to well-differentiated pancreatic cancer cells, and point out a novel mechanism for TGF-beta as a key molecule in targeting MUC4 overexpression in pancreatic adenocarcinomas.</found_in:geneRIF>
</rdf:Description>
<rdf:Description rdf:about="#association853">
<found_in:geneRIF>upregulation of MUC4 by TGF-beta is restricted to well-differentiated pancreatic cancer cells, and point out a novel mechanism for TGF-beta as a key molecule in targeting MUC4 overexpression in pancreatic adenocarcinomas.</found_in:geneRIF>
</rdf:Description>
<rdf:Description rdf:about="#association854">
<found_in:geneRIF>TGF-beta1 gene polymorphisms are specifically associated with heavy proteinuria and mesangial cell proliferation in Japanese patients with IgA nephropathy, although they do not confer susceptibility to this disease.</found_in:geneRIF>
</rdf:Description>
<rdf:Description rdf:about="#association855">
<found_in:geneRIF>The G/C substitution at codon 25 was associated with an increased risk for prevalent vascular disease, new onset cardiac morbidity, and cardiac mortality in HD patients, and may be a genetic susceptibility factor for the development of atherosclerosis.</found_in:geneRIF>
</rdf:Description>
<rdf:Description rdf:about="#association856">
<found_in:geneRIF>The G/C substitution at codon 25 was associated with an increased risk for prevalent vascular disease, new onset cardiac morbidity, and cardiac mortality in HD patients, and may be a genetic susceptibility factor for the development of atherosclerosis.</found_in:geneRIF>
</rdf:Description>
<rdf:Description rdf:about="#association857">
<found_in:geneRIF>Patients with Systemic lupus erythematosus (SLE) had lower serum levels of TGF-beta1 compared with controls</found_in:geneRIF>
</rdf:Description>
<rdf:Description rdf:about="#association858">
<found_in:geneRIF>TGFB1 activates cytosolic phospholipase A2alpha (cPLA2alpha)-mediated prostaglandin E2 (PGE) 2/EP1 and peroxisome proliferator-activated receptor-gamma (PPAR-gamma)/Smad signaling pathways in human liver cancer cells</found_in:geneRIF>
</rdf:Description>
<rdf:Description rdf:about="#association859">
<found_in:geneRIF>Polymorphic in pancreatitis.</found_in:geneRIF>
</rdf:Description>
<rdf:Description rdf:about="#association860">
<found_in:geneRIF>TGF-beta 1 significantly downregulated CFTR mRNA and cAMP-dependent current in nasal polyp cultures; data suggests that chronic inflammation in nasal polyposis downregulates CFTR gene and protein expression</found_in:geneRIF>
</rdf:Description>
<rdf:Description rdf:about="#association861">
<found_in:geneRIF>Patients with renal cell carcinoma have enhanced expression of TGFB1 mRNA and protein in tumor samples and increased serum levels of TGFB1.</found_in:geneRIF>
</rdf:Description>
<rdf:Description rdf:about="#association862">
<found_in:geneRIF>chronic active Epstein-Barr virus infection T-cells are activated to transcribe IFN gamma, IL-10, and TGF beta excessively, and the latter two genes are expressed preferentially in the EBV-infected subsets</found_in:geneRIF>
</rdf:Description>
<rdf:Description rdf:about="#association863">
<found_in:geneRIF>FcepsilonRI+ on dendritic cells is finely modified by the TGF-beta1 concentration in the microenvironment and could be of primary relevance in the context of atopic diseases.</found_in:geneRIF>
</rdf:Description>
<rdf:Description rdf:about="#association864">
<found_in:geneRIF>The TGFB1 T+869C (Leu10Pro) gene polymorphism is associated with multiple sclerosis susceptibility, especially in males.</found_in:geneRIF>
</rdf:Description>
<rdf:Description rdf:about="#association865">
<found_in:geneRIF>Extracellular matrix ECM production can be stimulated independently by hypoxia and TGF beta 1.</found_in:geneRIF>
</rdf:Description>
<rdf:Description rdf:about="#association866">
<found_in:geneRIF>Blocking TGF-beta may have important hemodynamic effects that are relevant to treating diabetic nephropathy.</found_in:geneRIF>
</rdf:Description>
<rdf:Description rdf:about="#association867">
<found_in:geneRIF>TGF-beta1 polymorphisms are associated with end-stage renal disease, particularly in patients with associated clinical cardiovascular disease, and could be useful as genetic markers of chronic renal disease and higher cardiovascular risk.</found_in:geneRIF>
</rdf:Description>
<rdf:Description rdf:about="#association868">
<found_in:geneRIF>TGF-beta1 polymorphisms are associated with end-stage renal disease, particularly in patients with associated clinical cardiovascular disease, and could be useful as genetic markers of chronic renal disease and higher cardiovascular risk.</found_in:geneRIF>
</rdf:Description>
<rdf:Description rdf:about="#association869">
<found_in:geneRIF>TGF-beta1 polymorphisms are associated with end-stage renal disease, particularly in patients with associated clinical cardiovascular disease, and could be useful as genetic markers of chronic renal disease and higher cardiovascular risk.</found_in:geneRIF>
</rdf:Description>
<rdf:Description rdf:about="#association870">
<found_in:geneRIF>induced by R5 HIV-1 infection of fetal thymic organ culture (FOTC) which in turn induced CCR5 expression</found_in:geneRIF>
</rdf:Description>
<rdf:Description rdf:about="#association871">
<found_in:geneRIF>H-ras and TGF-beta signal pathways interact with each other in MCF10A human breast cells may provide an insight into molecular mechanisms for contribution of TGF-beta to a malignant progression of breast cancer in collaboration with activated H-ras</found_in:geneRIF>
</rdf:Description>
<rdf:Description rdf:about="#association872">
<found_in:geneRIF>the leiomyoma and myometrial smooth muscle cells molecular environment is targeted by the autocrine/paracrine action of TGF-beta</found_in:geneRIF>
</rdf:Description>
<rdf:Description rdf:about="#association873">
<found_in:geneRIF>TGF-beta1 affects both proliferation and apoptosis of gastric cancer cells through the regulation of p15 and p21, and induces transient expression of Smad 7 as a negative feedback modulation of TGF-beta1 signal.</found_in:geneRIF>
</rdf:Description>
<rdf:Description rdf:about="#association874">
<found_in:geneRIF>the genetic polymorphism in codon 10 of the TGF-beta1 gene may play a role in hepatocellular carcinoma development in patients with chronic hepatitis B infection.</found_in:geneRIF>
</rdf:Description>
<rdf:Description rdf:about="#association875">
<found_in:geneRIF>the genetic polymorphism in codon 10 of the TGF-beta1 gene may play a role in hepatocellular carcinoma development in patients with chronic hepatitis B infection.</found_in:geneRIF>
</rdf:Description>
<rdf:Description rdf:about="#association876">
<found_in:geneRIF>Through adenoviral gene transfer technology, we describe a novel mouse model of colitis and implicate TGF-beta1 in the pathogenesis of obstructive intestinal fibrosis.</found_in:geneRIF>
</rdf:Description>
<rdf:Description rdf:about="#association877">
<found_in:geneRIF>Smad7-mediated inhibition of NF-kappaB activation via the induction of IkBalpha may be the central mechanism by which latent TGF-beta prevents renal inflammation.</found_in:geneRIF>
</rdf:Description>
<rdf:Description rdf:about="#association878">
<found_in:geneRIF>TGF-beta1 polymorphism may determine the progression of joint distraction in rheumatoid arthritis patients.</found_in:geneRIF>
</rdf:Description>
<rdf:Description rdf:about="#association879">
<found_in:geneRIF>TGF-beta1 polymorphisms are associated with fibrosis progression in Caucasians chronically infected with hepatitis C.</found_in:geneRIF>
</rdf:Description>
<rdf:Description rdf:about="#association880">
<found_in:geneRIF>Functionally relevant genetic variants of the TGF-beta1 gene are not associated with nonalcoholic chronic pancreatitis.</found_in:geneRIF>
</rdf:Description>
<rdf:Description rdf:about="#association881">
<found_in:geneRIF>TGF-beta 1 polymorphism may modify individual susceptibility to breast cancer in premenopausal Korean women</found_in:geneRIF>
</rdf:Description>
<rdf:Description rdf:about="#association882">
<found_in:geneRIF>TGF-beta 1 suppresses not only the acquisition but also expression of effector function on memory CD8 T cells and tumor-infiltrating lymphocytes reactive against melanoma and can hinder the therapeutic benefits of cancer vaccination and immunotherapy.</found_in:geneRIF>
</rdf:Description>
<rdf:Description rdf:about="#association883">
<found_in:geneRIF>TGF-beta1 concentration may predict the development of kidney graft fibrosis.</found_in:geneRIF>
</rdf:Description>
<rdf:Description rdf:about="#association884">
<found_in:geneRIF>Findings suggest that the TGF-beta1 gene polymorphism does not predispose to the development of refractory anemia, but may affect disease progression.</found_in:geneRIF>
</rdf:Description>
<rdf:Description rdf:about="#association885">
<found_in:geneRIF>Might play significant role in physiology of trabecular meshwork and contribute to pathological changes of this tissue in certain forms of glaucoma.</found_in:geneRIF>
</rdf:Description>
<rdf:Description rdf:about="#association886">
<found_in:geneRIF>Insensitivity to TGF-beta in some prostate cancer cells is due to promoter methylation in TbetaRs</found_in:geneRIF>
</rdf:Description>
<rdf:Description rdf:about="#association887">
<found_in:geneRIF>TGF-beta1 inhibits hepatocyte growth factor (HGF/SF) levels in external auditory canal cholesteatoma (EACC) epithelial cells</found_in:geneRIF>
</rdf:Description>
<rdf:Description rdf:about="#association888">
[truncated: 13,819,648 more chars]
