# Supplementary material for: Extraction of semantic biomedical relations from text using conditional random fields
Source: BMC Bioinformatics. 2008 Apr 23;9:207. doi: 10.1186/1471-2105-9-207 (PMC2386138; doi:10.1186/1471-2105-9-207)
Supplement: Additional file 4 — Keywords of the relation specific dictionary for the gene-disease data set. List of keywords used in the relation specific dictionaries for the gene-disease data set. [file 1471-2105-9-207-S4.csv]

#################################################################
#								#
#		Relation specific keyword list			#
#			(GeneRIF data set)			#
#								#
# Each line represents a keyword list for a specific relation #
# used in the research paper. Lines are separated by \n. #
# The first entry of each line refers to the specific relation, #
# while the remaining entries of the line are the keywords them-#
# selves.							#
# NOTE that the keywords are just indicators for relations. For #
# more information, please refer to the research paper.		#
#								#
#								#
#								#
# Contact: bundschu@dbs.ifi.lmu.de				#
#	mathaeus.dejori@siemens.com				#
#								#
# Please feel free to contact us:				#
#								#
# Markus Bundschus *** bundschu@dbs.ifi.lmu.de			#
# Mathaeus Dejori *** mathaeus.dejori@siemens.com		#
#								#
#								#
# COPYRIGHT: Markus Bundschus, Mathaeus Dejori 2008		#
#################################################################
REGULATORY
MODIFICATION;dephosphorylation;dephosphorylated;demethylation;demethylated;epigenetic;epimutation;methylated;methylation;hypermethylation;hypermethylated;hypomethylation;hypomethylated;phosphorylates;phosphorylation;phosphorylated;hyperphosphorylation;
UNRELATED;but not;neither;nor;independent of;independently;no;not;not likely;lack;lack of;none;unlikely that;unrelated;does not;
GENETIC VARIATION;allele;allelic;alleles;alteration;alterations;autosomal;biallelic;bi-allelic;carriers of;codon;deletion;deletions;duplication;duplications;amino acid
exchanges;amino acid exchange;exon;frameshift;genotype;genotypes;genotypic;gene alteration;gene alterations;gene copy;gene copies;genetically;genetic alteration;genetic
alterations;genetic variations;genetic variation;genetic change;genetic changes;genomic alteration;genomic
alterations;genotype-phenotype;heritable;haplotype;haplotypes;homozygotehomozygotes;homozygous;heterozygotes;heterozygosity;heterozygous;heterogeneity;hypermutation;hyper-mutation;hypermutations;hyper-mutations;inheritance;inherit;inherited;inheriting;insertion;insertions;intron;karyotype;linkage;locus;loci;LOH;missense;mutation;mutations;mutants;mutant;mutational;mutated;mutation-induced;phenoty…
mutation;predisposition;predispositions;premutation;rearrangement;rearrangements;recessive;SNP;single nucleotide polymorphism;single nucleotide polymorphisms;single amino acid
change;substitutions;substitution;translocation;translocated;translocations;variation;variations;variant;variants;
ALTERED EXPRESSION;activity;activated;activation of;alternative splice
variant;coexpression;co-expression;coexpressed;co-expressed;coexpress;co-express;co-express;cross-regulation;differentially expressed;differential
expression;downregulate;downregulates;down-regulate;down-regulates;downregulated;down-regulated;downregulation;down-regulation;coregulator;co-regulator;co-regulate;coregulation;co-regulation;expression;expressions;expression/activity;expressing;expressed;express;expresses;enzyme;immunoexpression;inactivation;inactivate;inactivated;level;levels;mRNA;mRNAs;neo-expression;protein
level;protein levels;protein-expressing;overexpresses;overexpress;overexpressed;overexpressing;over-expressed;overexpression;over-expression;over-expressing;product;Re-expression;represses;repressor;repression;RNA-binding;siRNA;transcript;transcription;transcriptional;upregulation;upregulates;upregulated;up-regulation;up-regulates;up-regulation;up-regulated;underexpressed;under-expressed;
