# Supplementary material for: Extraction of semantic biomedical relations from text using conditional random fields
Source: BMC Bioinformatics. 2008 Apr 23;9:207. doi: 10.1186/1471-2105-9-207 (PMC2386138; doi:10.1186/1471-2105-9-207)
Supplement: Additional file 5 — Keywords of the relation specific dictionary for the disease-treatment data set. List of keywords used in the relation specific dictionaries for the disease-treatment data set. [file 1471-2105-9-207-S5.csv]

#################################################################
#								#
#		Relation specific keyword list			#
#			(Hearst data set)			#
#								#
# Each line represents a keyword list for a specific relation #
# used in the research paper. Lines are separated by \n. #
# The first entry of each line refers to the specific relation, #
# while the remaining entries of the line are the keywords them-#
# selves.							#
# NOTE that the keywords are just indicators for relations. For #
# more information, please refer to the research paper.		#
#								#
#								#
#								#
# Contact: bundschu@dbs.ifi.lmu.de				#
#	mathaeus.dejori@siemens.com				#
#								#
# Please feel free to contact us:				#
#								#
# Markus Bundschus *** bundschu@dbs.ifi.lmu.de			#
# Mathaeus Dejori *** mathaeus.dejori@siemens.com		#
#								#
#								#
# COPYRIGHT: Markus Bundschus, Mathaeus Dejori 2008		#
#################################################################
PREVENT;prevent;prevents;prevention of;preventing;reduce;reducing;reduces;reduction;reduce incidents;reduce rates of;reduction in rates of;immunogenicity;
SIDE_EFFECT;month;months;year;years;day;days
